# Supplementary material for: WNP: A Novel Algorithm for Gene Products Annotation from Weighted Functional Networks
Source: PLoS One. 2012 Jun 28;7(6):e38767. doi: 10.1371/journal.pone.0038767 (PMC3386258; doi:10.1371/journal.pone.0038767)
Supplement: Table S1 — A list of all putative functional predictions made by WNP for Saccharomyces cerevisiae. (XLS) [file pone.0038767.s010.xls]

## Sheet: CC
ORF	GO ID	WPN Score	GO Term
YER021W	5737	1	cytoplasm
YDR394W	5737	1	cytoplasm
YDL134C	5737	1	cytoplasm
YBL041W	5737	1	cytoplasm
YHR200W	5737	1	cytoplasm
YGL155W	5737	1	cytoplasm
YDL132W	5634	1	nucleus
YOR117W	5737	1	cytoplasm
YER094C	5737	1	cytoplasm
YKL145W	5737	1	cytoplasm
YGR184C	5737	1	cytoplasm
YDL208W	5634	1	nucleus
YER065C	5737	1	cytoplasm
YFR010W	5737	1	cytoplasm
YBR019C	5737	1	cytoplasm
YGL134W	5737	1	cytoplasm
YDR389W	5737	1	cytoplasm
YJL107C	5737	1	cytoplasm
YDR502C	5737	1	cytoplasm
YKL190W	5737	1	cytoplasm
YDR052C	5634	1	nucleus
YER059W	5737	1	cytoplasm
YDR277C	5737	1	cytoplasm
YCR073C	5737	1	cytoplasm
YGR109C	5634	1	nucleus
YBR082C	5737	1	cytoplasm
YDR436W	5737	1	cytoplasm
YAR073W	5737	1	cytoplasm
YKR069W	5737	1	cytoplasm
YFL053W	5737	1	cytoplasm
YER007W	5737	0.81	cytoplasm
YER007W	5634	0.19	nucleus
YOR349W	5737	0.81	cytoplasm
YOR349W	5634	0.19	nucleus
YOR134W	5737	1	cytoplasm
YDR059C	5737	1	cytoplasm
YDL079C	5737	1	cytoplasm
YHR072W-A	5634	1	nucleus
YDR177W	5737	1	cytoplasm
YJL101C	5737	1	cytoplasm
YGL248W	5737	1	cytoplasm
YGL144C	5737	1	cytoplasm
YFL056C	5737	1	cytoplasm
YMR244W	5737	1	cytoplasm
YDR085C	5737	1	cytoplasm
YBR213W	5737	1	cytoplasm
YGL009C	5737	1	cytoplasm
YMR096W	5737	1	cytoplasm
YJL116C	5737	1	cytoplasm
YFL059W	5737	1	cytoplasm
YGL215W	5737	1	cytoplasm
YDR402C	5737	0.02	cytoplasm
YDR402C	5634	0.98	nucleus
YIR027C	5737	1	cytoplasm
YNL090W	5737	1	cytoplasm
YJL165C	5737	1	cytoplasm
YGL158W	5737	1	cytoplasm
YBR092C	5737	1	cytoplasm
YCL037C	5737	1	cytoplasm
YNR071C	5737	1	cytoplasm
YCR102C	5737	1	cytoplasm
YIL015W	5737	1	cytoplasm
YDR289C	5634	1	nucleus
YGR070W	30427	1	site of polarized growth
YFL060C	5737	1	cytoplasm
YBR270C	5737	1	cytoplasm
YFL061W	5737	1	cytoplasm
YFR030W	5737	1	cytoplasm
YNL333W	5737	1	cytoplasm
YPL003W	5737	1	cytoplasm
YNR043W	5737	1	cytoplasm
YER055C	5737	1	cytoplasm
YIR029W	5737	1	cytoplasm
YAL034C	5737	1	cytoplasm
YLR359W	5737	1	cytoplasm
YCR008W	5737	1	cytoplasm
YJR155W	5737	1	cytoplasm
YKL093W	5634	1	nucleus
YDR078C	5634	1	nucleus
YFR008W	5634	0.03	nucleus
YFR008W	16020	0.97	membrane
YNR068C	5737	0.98	cytoplasm
YNR068C	5634	0.02	nucleus
YBR248C	5737	1	cytoplasm
YGL192W	5737	1	cytoplasm
YCR107W	5737	1	cytoplasm
YMR154C	5737	1	cytoplasm
YGL121C	5737	1	cytoplasm
YNR064C	5737	1	cytoplasm
YHR128W	5737	1	cytoplasm
YDL186W	5886	1	plasma membrane
YJL057C	5737	1	cytoplasm
YBR280C	5737	1	cytoplasm
YER158C	5737	1	cytoplasm
YGL045W	5737	1	cytoplasm
YCL036W	5737	1	cytoplasm
YKR056W	5730	1	nucleolus
YDR131C	5634	1	nucleus
YIR031C	5737	1	cytoplasm
YLR425W	5737	1	cytoplasm
YKR055W	5737	1	cytoplasm
YLR070C	5737	1	cytoplasm
YGL184C	5737	1	cytoplasm
YGR019W	5737	1	cytoplasm
YNL307C	5737	1	cytoplasm
YCL030C	5737	1	cytoplasm
YCL018W	5737	1	cytoplasm
YKL104C	5737	1	cytoplasm
YKL026C	5737	1	cytoplasm
YMR063W	5737	1	cytoplasm
YDL114W	5737	1	cytoplasm
YOR393W	5737	1	cytoplasm
YBR153W	5737	1	cytoplasm
YNL335W	5737	1	cytoplasm
YGR272C	5730	1	nucleolus
YOL063C	5634	1	nucleus
YHR025W	5737	1	cytoplasm
YDR287W	5737	1	cytoplasm
YHR138C	5737	1	cytoplasm
YBR256C	5737	1	cytoplasm
YLR224W	5634	1	nucleus
YLR097C	5634	1	nucleus
YDR306C	5634	1	nucleus
YIL116W	5737	1	cytoplasm
YJL149W	5634	1	nucleus
YOR237W	5737	1	cytoplasm
YNL334C	5737	1	cytoplasm
YKL161C	5737	1	cytoplasm
YLR099C	5737	1	cytoplasm
YPL219W	5737	1	cytoplasm
YDR435C	5737	1	cytoplasm
YKL092C	30427	1	site of polarized growth
YAR068W	5737	1	cytoplasm
YDR317W	5634	1	nucleus
YFL058W	5737	1	cytoplasm
YHR057C	5737	1	cytoplasm
YKL198C	5737	1	cytoplasm
YIL049W	5737	0.03	cytoplasm
YIL049W	30427	0.97	site of polarized growth
YDR533C	5737	1	cytoplasm
YFR025C	5737	1	cytoplasm
YOL049W	5737	1	cytoplasm
YLR158C	5737	0.24	cytoplasm
YLR158C	5634	0.33	nucleus
YLR158C	12505	0.21	endomembrane system
YLR158C	5933	0.01	cellular bud
YLR158C	5783	0.21	endoplasmic reticulum
YLR157C	5737	0.24	cytoplasm
YLR157C	5634	0.33	nucleus
YLR157C	12505	0.21	endomembrane system
YLR157C	5933	0.01	cellular bud
YLR157C	5783	0.21	endoplasmic reticulum
YHR032W	5737	0.31	cytoplasm
YHR032W	5634	0.69	nucleus
YAR018C	5737	1	cytoplasm
YAR075W	5737	1	cytoplasm
YDL025C	5737	1	cytoplasm
YHR218W	5737	0.23	cytoplasm
YHR218W	5739	0.03	mitochondrion
YHR218W	5840	0.04	ribosome
YHR218W	5634	0.24	nucleus
YHR218W	16020	0.01	membrane
YHR218W	5740	0.02	mitochondrial envelope
YHR218W	5730	0.01	nucleolus
YHR218W	5694	0.01	chromosome
YHR218W	5624	0.01	membrane fraction
YHR218W	5618	0.02	cell wall
YHR218W	5773	0.02	vacuole
YHR218W	5794	0.01	Golgi apparatus
YHR218W	16023	0.05	cytoplasmic membrane-bounded vesicle
YHR218W	12505	0.01	endomembrane system
YHR218W	5933	0.02	cellular bud
YHR218W	5856	0.03	cytoskeleton
YHR218W	5815	0.05	microtubule organizing center
YHR218W	30427	0.05	site of polarized growth
YHR218W	5783	0.04	endoplasmic reticulum
YHR218W	5886	0.04	plasma membrane
YHR218W	5777	0.02	peroxisome
YHR218W	5576	0.02	extracellular region
YHR218W	5938	0.02	cell cortex
YCR076C	5737	1	cytoplasm
YLR149C	5737	1	cytoplasm
YGL117W	5737	1	cytoplasm
YNL331C	5737	1	cytoplasm
YPL275W	5737	1	cytoplasm
YLR405W	5634	1	nucleus
YLR128W	5634	1	nucleus
YLR125W	5634	1	nucleus
YLL056C	5634	1	nucleus
YLL053C	5737	1	cytoplasm
YJR156C	5737	1	cytoplasm
YJR114W	5737	1	cytoplasm
YJL216C	5634	1	nucleus
YIL014W	5737	0.06	cytoplasm
YIL014W	5739	0.09	mitochondrion
YIL014W	5840	0.01	ribosome
YIL014W	5634	0.01	nucleus
YIL014W	16020	0.05	membrane
YIL014W	5740	0.05	mitochondrial envelope
YIL014W	5730	0.03	nucleolus
YIL014W	5694	0.01	chromosome
YIL014W	5618	0.03	cell wall
YIL014W	5773	0.02	vacuole
YIL014W	5794	0.41	Golgi apparatus
YIL014W	16023	0.03	cytoplasmic membrane-bounded vesicle
YIL014W	12505	0.03	endomembrane system
YIL014W	5933	0.03	cellular bud
YIL014W	5856	0.01	cytoskeleton
YIL014W	5815	0.02	microtubule organizing center
YIL014W	5783	0.02	endoplasmic reticulum
YIL014W	5886	0.01	plasma membrane
YIL014W	5777	0.03	peroxisome
YIL014W	5576	0.04	extracellular region
YIL014W	5938	0.01	cell cortex
YHR214W	5737	1	cytoplasm
YGR273C	5634	0.13	nucleus
YGR273C	5730	0.87	nucleolus
YGL258W	5737	1	cytoplasm
YGL257C	5737	0.06	cytoplasm
YGL257C	5739	0.09	mitochondrion
YGL257C	5840	0.01	ribosome
YGL257C	5634	0.01	nucleus
YGL257C	16020	0.05	membrane
YGL257C	5740	0.05	mitochondrial envelope
YGL257C	5730	0.03	nucleolus
YGL257C	5694	0.01	chromosome
YGL257C	5618	0.03	cell wall
YGL257C	5773	0.02	vacuole
YGL257C	5794	0.41	Golgi apparatus
YGL257C	16023	0.03	cytoplasmic membrane-bounded vesicle
YGL257C	12505	0.03	endomembrane system
YGL257C	5933	0.03	cellular bud
YGL257C	5856	0.01	cytoskeleton
YGL257C	5815	0.02	microtubule organizing center
YGL257C	5783	0.02	endoplasmic reticulum
YGL257C	5886	0.01	plasma membrane
YGL257C	5777	0.03	peroxisome
YGL257C	5576	0.04	extracellular region
YGL257C	5938	0.01	cell cortex
YGL140C	5737	1	cytoplasm
YFR055W	5737	1	cytoplasm
YFL012W	5737	1	cytoplasm
YDL244W	5737	1	cytoplasm
YDL243C	5737	1	cytoplasm
YDL183C	5737	1	cytoplasm
YBL049W	5737	1	cytoplasm
YAR023C	5737	0.92	cytoplasm
YAR023C	16020	0.08	membrane
YCR091W	5737	1	cytoplasm
YMR191W	5737	1	cytoplasm
YOR032C	5634	1	nucleus
YPL140C	5737	1	cytoplasm
YIL170W	5886	1	plasma membrane
YDR179W-A	5737	1	cytoplasm
YEL041W	5737	1	cytoplasm
YIL020C	5737	1	cytoplasm
YJR159W	5737	1	cytoplasm
YLR152C	5737	1	cytoplasm
YJL221C	5737	1	cytoplasm
YGL138C	5737	1	cytoplasm
YEL049W	5737	1	cytoplasm
YCR104W	5737	1	cytoplasm
YCR007C	5737	0.92	cytoplasm
YCR007C	16020	0.08	membrane
YBR157C	5634	1	nucleus
YEL076C	5737	0.23	cytoplasm
YEL076C	5739	0.03	mitochondrion
YEL076C	5840	0.04	ribosome
YEL076C	5634	0.24	nucleus
YEL076C	16020	0.01	membrane
YEL076C	5740	0.02	mitochondrial envelope
YEL076C	5730	0.01	nucleolus
YEL076C	5694	0.01	chromosome
YEL076C	5624	0.01	membrane fraction
YEL076C	5618	0.02	cell wall
YEL076C	5773	0.02	vacuole
YEL076C	5794	0.01	Golgi apparatus
YEL076C	16023	0.05	cytoplasmic membrane-bounded vesicle
YEL076C	12505	0.01	endomembrane system
YEL076C	5933	0.02	cellular bud
YEL076C	5856	0.03	cytoskeleton
YEL076C	5815	0.05	microtubule organizing center
YEL076C	30427	0.05	site of polarized growth
YEL076C	5783	0.04	endoplasmic reticulum
YEL076C	5886	0.04	plasma membrane
YEL076C	5777	0.02	peroxisome
YEL076C	5576	0.02	extracellular region
YEL076C	5938	0.02	cell cortex
YCR105W	5737	1	cytoplasm
YOL128C	5737	1	cytoplasm
YAR020C	5737	0.66	cytoplasm
YAR020C	16020	0.34	membrane
YBR033W	5737	0.02	cytoplasm
YBR033W	5618	0.44	cell wall
YBR033W	5576	0.54	extracellular region
YER014C-A	5737	1	cytoplasm
YOR057W	5634	1	nucleus
YBL113C	5737	0.23	cytoplasm
YBL113C	5739	0.03	mitochondrion
YBL113C	5840	0.04	ribosome
YBL113C	5634	0.24	nucleus
YBL113C	16020	0.01	membrane
YBL113C	5740	0.02	mitochondrial envelope
YBL113C	5730	0.01	nucleolus
YBL113C	5694	0.01	chromosome
YBL113C	5624	0.01	membrane fraction
YBL113C	5618	0.02	cell wall
YBL113C	5773	0.02	vacuole
YBL113C	5794	0.01	Golgi apparatus
YBL113C	16023	0.05	cytoplasmic membrane-bounded vesicle
YBL113C	12505	0.01	endomembrane system
YBL113C	5933	0.02	cellular bud
YBL113C	5856	0.03	cytoskeleton
YBL113C	5815	0.05	microtubule organizing center
YBL113C	30427	0.05	site of polarized growth
YBL113C	5783	0.04	endoplasmic reticulum
YBL113C	5886	0.04	plasma membrane
YBL113C	5777	0.02	peroxisome
YBL113C	5576	0.02	extracellular region
YBL113C	5938	0.02	cell cortex
YOR080W	5634	1	nucleus
YNL294C	5737	1	cytoplasm
YPR103W	5737	1	cytoplasm
YEL076C-A	5737	0.23	cytoplasm
YEL076C-A	5739	0.03	mitochondrion
YEL076C-A	5840	0.04	ribosome
YEL076C-A	5634	0.24	nucleus
YEL076C-A	16020	0.01	membrane
YEL076C-A	5740	0.02	mitochondrial envelope
YEL076C-A	5730	0.01	nucleolus
YEL076C-A	5694	0.01	chromosome
YEL076C-A	5624	0.01	membrane fraction
YEL076C-A	5618	0.02	cell wall
YEL076C-A	5773	0.02	vacuole
YEL076C-A	5794	0.01	Golgi apparatus
YEL076C-A	16023	0.05	cytoplasmic membrane-bounded vesicle
YEL076C-A	12505	0.01	endomembrane system
YEL076C-A	5933	0.02	cellular bud
YEL076C-A	5856	0.03	cytoskeleton
YEL076C-A	5815	0.05	microtubule organizing center
YEL076C-A	30427	0.05	site of polarized growth
YEL076C-A	5783	0.04	endoplasmic reticulum
YEL076C-A	5886	0.04	plasma membrane
YEL076C-A	5777	0.02	peroxisome
YEL076C-A	5576	0.02	extracellular region
YEL076C-A	5938	0.02	cell cortex
YHR209W	5737	1	cytoplasm
YMR029C	5634	0.03	nucleus
YMR029C	16020	0.97	membrane
YKL050C	5737	1	cytoplasm
YKR058W	5737	1	cytoplasm
YLR306W	5737	1	cytoplasm
YDR058C	5737	1	cytoplasm
YLR462W	5737	0.23	cytoplasm
YLR462W	5739	0.03	mitochondrion
YLR462W	5840	0.04	ribosome
YLR462W	5634	0.24	nucleus
YLR462W	16020	0.01	membrane
YLR462W	5740	0.02	mitochondrial envelope
YLR462W	5730	0.01	nucleolus
YLR462W	5694	0.01	chromosome
YLR462W	5624	0.01	membrane fraction
YLR462W	5618	0.02	cell wall
YLR462W	5773	0.02	vacuole
YLR462W	5794	0.01	Golgi apparatus
YLR462W	16023	0.05	cytoplasmic membrane-bounded vesicle
YLR462W	12505	0.01	endomembrane system
YLR462W	5933	0.02	cellular bud
YLR462W	5856	0.03	cytoskeleton
YLR462W	5815	0.05	microtubule organizing center
YLR462W	30427	0.05	site of polarized growth
YLR462W	5783	0.04	endoplasmic reticulum
YLR462W	5886	0.04	plasma membrane
YLR462W	5777	0.02	peroxisome
YLR462W	5576	0.02	extracellular region
YLR462W	5938	0.02	cell cortex
YIR037W	5737	1	cytoplasm
YGR068C	5737	1	cytoplasm
YIR016W	5737	1	cytoplasm
YDR403W	5737	0.02	cytoplasm
YDR403W	5634	0.98	nucleus
YBL009W	5737	1	cytoplasm
YHL046C	5737	1	cytoplasm
YBL111C	5737	0.23	cytoplasm
YBL111C	5739	0.03	mitochondrion
YBL111C	5840	0.04	ribosome
YBL111C	5634	0.24	nucleus
YBL111C	16020	0.01	membrane
YBL111C	5740	0.02	mitochondrial envelope
YBL111C	5730	0.01	nucleolus
YBL111C	5694	0.01	chromosome
YBL111C	5624	0.01	membrane fraction
YBL111C	5618	0.02	cell wall
YBL111C	5773	0.02	vacuole
YBL111C	5794	0.01	Golgi apparatus
YBL111C	16023	0.05	cytoplasmic membrane-bounded vesicle
YBL111C	12505	0.01	endomembrane system
YBL111C	5933	0.02	cellular bud
YBL111C	5856	0.03	cytoskeleton
YBL111C	5815	0.05	microtubule organizing center
YBL111C	30427	0.05	site of polarized growth
YBL111C	5783	0.04	endoplasmic reticulum
YBL111C	5886	0.04	plasma membrane
YBL111C	5777	0.02	peroxisome
YBL111C	5576	0.02	extracellular region
YBL111C	5938	0.02	cell cortex
YAL044W-A	5737	0.84	cytoplasm
YAL044W-A	5739	0.16	mitochondrion
YBR204C	5737	1	cytoplasm
YBR053C	5737	1	cytoplasm
YAR066W	5737	1	cytoplasm
YEL075C	5737	0.23	cytoplasm
YEL075C	5739	0.03	mitochondrion
YEL075C	5840	0.04	ribosome
YEL075C	5634	0.24	nucleus
YEL075C	16020	0.01	membrane
YEL075C	5740	0.02	mitochondrial envelope
YEL075C	5730	0.01	nucleolus
YEL075C	5694	0.01	chromosome
YEL075C	5624	0.01	membrane fraction
YEL075C	5618	0.02	cell wall
YEL075C	5773	0.02	vacuole
YEL075C	5794	0.01	Golgi apparatus
YEL075C	16023	0.05	cytoplasmic membrane-bounded vesicle
YEL075C	12505	0.01	endomembrane system
YEL075C	5933	0.02	cellular bud
YEL075C	5856	0.03	cytoskeleton
YEL075C	5815	0.05	microtubule organizing center
YEL075C	30427	0.05	site of polarized growth
YEL075C	5783	0.04	endoplasmic reticulum
YEL075C	5886	0.04	plasma membrane
YEL075C	5777	0.02	peroxisome
YEL075C	5576	0.02	extracellular region
YEL075C	5938	0.02	cell cortex
YLR397C	5737	1	cytoplasm
YLR460C	5737	1	cytoplasm
YBR035C	5737	1	cytoplasm
YPL171C	5737	1	cytoplasm
YJL223C	5737	1	cytoplasm
YLL035W	5730	1	nucleolus
YFL065C	5737	0.23	cytoplasm
YFL065C	5739	0.03	mitochondrion
YFL065C	5840	0.04	ribosome
YFL065C	5634	0.24	nucleus
YFL065C	16020	0.01	membrane
YFL065C	5740	0.02	mitochondrial envelope
YFL065C	5730	0.01	nucleolus
YFL065C	5694	0.01	chromosome
YFL065C	5624	0.01	membrane fraction
YFL065C	5618	0.02	cell wall
YFL065C	5773	0.02	vacuole
YFL065C	5794	0.01	Golgi apparatus
YFL065C	16023	0.05	cytoplasmic membrane-bounded vesicle
YFL065C	12505	0.01	endomembrane system
YFL065C	5933	0.02	cellular bud
YFL065C	5856	0.03	cytoskeleton
YFL065C	5815	0.05	microtubule organizing center
YFL065C	30427	0.05	site of polarized growth
YFL065C	5783	0.04	endoplasmic reticulum
YFL065C	5886	0.04	plasma membrane
YFL065C	5777	0.02	peroxisome
YFL065C	5576	0.02	extracellular region
YFL065C	5938	0.02	cell cortex
YJR011C	5737	0.98	cytoplasm
YJR011C	5634	0.02	nucleus
YOL083W	5737	1	cytoplasm
YFL042C	5737	1	cytoplasm
YGL263W	5737	1	cytoplasm
YDR541C	5737	1	cytoplasm
YJL163C	5737	1	cytoplasm
YIL171W	5737	0.01	cytoplasm
YIL171W	16020	0.99	membrane
YER039C	5737	1	cytoplasm
YFL064C	5737	0.23	cytoplasm
YFL064C	5739	0.03	mitochondrion
YFL064C	5840	0.04	ribosome
YFL064C	5634	0.24	nucleus
YFL064C	16020	0.01	membrane
YFL064C	5740	0.02	mitochondrial envelope
YFL064C	5730	0.01	nucleolus
YFL064C	5694	0.01	chromosome
YFL064C	5624	0.01	membrane fraction
YFL064C	5618	0.02	cell wall
YFL064C	5773	0.02	vacuole
YFL064C	5794	0.01	Golgi apparatus
YFL064C	16023	0.05	cytoplasmic membrane-bounded vesicle
YFL064C	12505	0.01	endomembrane system
YFL064C	5933	0.02	cellular bud
YFL064C	5856	0.03	cytoskeleton
YFL064C	5815	0.05	microtubule organizing center
YFL064C	30427	0.05	site of polarized growth
YFL064C	5783	0.04	endoplasmic reticulum
YFL064C	5886	0.04	plasma membrane
YFL064C	5777	0.02	peroxisome
YFL064C	5576	0.02	extracellular region
YFL064C	5938	0.02	cell cortex
YNR065C	5737	1	cytoplasm
YHL042W	5737	0.31	cytoplasm
YHL042W	16020	0.69	membrane
YCR100C	5624	1	membrane fraction
YHR022C	5737	1	cytoplasm
YOR313C	5737	0.02	cytoplasm
YOR313C	5634	0.98	nucleus
YMR081C	5634	1	nucleus
YMR322C	5737	1	cytoplasm
YMR181C	5737	1	cytoplasm
YLR049C	5634	1	nucleus
YGL230C	5737	1	cytoplasm
YDL246C	5737	1	cytoplasm
YDL206W	5737	1	cytoplasm
YGL261C	5737	1	cytoplasm
YMR107W	5737	1	cytoplasm
YAL018C	5737	0.01	cytoplasm
YAL018C	16020	0.99	membrane
YMR217W	5737	1	cytoplasm
YDR466W	5737	1	cytoplasm
YBR076W	5737	1	cytoplasm
YGL259W	5737	1	cytoplasm
YJL222W	5737	1	cytoplasm
YPR015C	5634	1	nucleus
YOL153C	5737	1	cytoplasm
YLR159W	5737	1	cytoplasm
YBL086C	5737	1	cytoplasm
YER189W	5737	0.23	cytoplasm
YER189W	5739	0.03	mitochondrion
YER189W	5840	0.04	ribosome
YER189W	5634	0.24	nucleus
YER189W	16020	0.01	membrane
YER189W	5740	0.02	mitochondrial envelope
YER189W	5730	0.01	nucleolus
YER189W	5694	0.01	chromosome
YER189W	5624	0.01	membrane fraction
YER189W	5618	0.02	cell wall
YER189W	5773	0.02	vacuole
YER189W	5794	0.01	Golgi apparatus
YER189W	16023	0.05	cytoplasmic membrane-bounded vesicle
YER189W	12505	0.01	endomembrane system
YER189W	5933	0.02	cellular bud
YER189W	5856	0.03	cytoskeleton
YER189W	5815	0.05	microtubule organizing center
YER189W	30427	0.05	site of polarized growth
YER189W	5783	0.04	endoplasmic reticulum
YER189W	5886	0.04	plasma membrane
YER189W	5777	0.02	peroxisome
YER189W	5576	0.02	extracellular region
YER189W	5938	0.02	cell cortex
YBL112C	5737	0.23	cytoplasm
YBL112C	5739	0.03	mitochondrion
YBL112C	5840	0.04	ribosome
YBL112C	5634	0.24	nucleus
YBL112C	16020	0.01	membrane
YBL112C	5740	0.02	mitochondrial envelope
YBL112C	5730	0.01	nucleolus
YBL112C	5694	0.01	chromosome
YBL112C	5624	0.01	membrane fraction
YBL112C	5618	0.02	cell wall
YBL112C	5773	0.02	vacuole
YBL112C	5794	0.01	Golgi apparatus
YBL112C	16023	0.05	cytoplasmic membrane-bounded vesicle
YBL112C	12505	0.01	endomembrane system
YBL112C	5933	0.02	cellular bud
YBL112C	5856	0.03	cytoskeleton
YBL112C	5815	0.05	microtubule organizing center
YBL112C	30427	0.05	site of polarized growth
YBL112C	5783	0.04	endoplasmic reticulum
YBL112C	5886	0.04	plasma membrane
YBL112C	5777	0.02	peroxisome
YBL112C	5576	0.02	extracellular region
YBL112C	5938	0.02	cell cortex
YHR029C	5737	1	cytoplasm
YEL077C	5737	0.23	cytoplasm
YEL077C	5739	0.03	mitochondrion
YEL077C	5840	0.04	ribosome
YEL077C	5634	0.24	nucleus
YEL077C	16020	0.01	membrane
YEL077C	5740	0.02	mitochondrial envelope
YEL077C	5730	0.01	nucleolus
YEL077C	5694	0.01	chromosome
YEL077C	5624	0.01	membrane fraction
YEL077C	5618	0.02	cell wall
YEL077C	5773	0.02	vacuole
YEL077C	5794	0.01	Golgi apparatus
YEL077C	16023	0.05	cytoplasmic membrane-bounded vesicle
YEL077C	12505	0.01	endomembrane system
YEL077C	5933	0.02	cellular bud
YEL077C	5856	0.03	cytoskeleton
YEL077C	5815	0.05	microtubule organizing center
YEL077C	30427	0.05	site of polarized growth
YEL077C	5783	0.04	endoplasmic reticulum
YEL077C	5886	0.04	plasma membrane
YEL077C	5777	0.02	peroxisome
YEL077C	5576	0.02	extracellular region
YEL077C	5938	0.02	cell cortex
YKL218C	5737	1	cytoplasm
YBR285W	5737	1	cytoplasm
YIL176C	5737	1	cytoplasm
YCR099C	5624	1	membrane fraction
YHR219W	5737	0.23	cytoplasm
YHR219W	5739	0.03	mitochondrion
YHR219W	5840	0.04	ribosome
YHR219W	5634	0.24	nucleus
YHR219W	16020	0.01	membrane
YHR219W	5740	0.02	mitochondrial envelope
YHR219W	5730	0.01	nucleolus
YHR219W	5694	0.01	chromosome
YHR219W	5624	0.01	membrane fraction
YHR219W	5618	0.02	cell wall
YHR219W	5773	0.02	vacuole
YHR219W	5794	0.01	Golgi apparatus
YHR219W	16023	0.05	cytoplasmic membrane-bounded vesicle
YHR219W	12505	0.01	endomembrane system
YHR219W	5933	0.02	cellular bud
YHR219W	5856	0.03	cytoskeleton
YHR219W	5815	0.05	microtubule organizing center
YHR219W	30427	0.05	site of polarized growth
YHR219W	5783	0.04	endoplasmic reticulum
YHR219W	5886	0.04	plasma membrane
YHR219W	5777	0.02	peroxisome
YHR219W	5576	0.02	extracellular region
YHR219W	5938	0.02	cell cortex
YMR084W	5737	1	cytoplasm
YOL161C	5737	1	cytoplasm
YMR262W	5737	1	cytoplasm
YDR542W	5737	1	cytoplasm
YFL066C	5737	0.23	cytoplasm
YFL066C	5739	0.03	mitochondrion
YFL066C	5840	0.04	ribosome
YFL066C	5634	0.24	nucleus
YFL066C	16020	0.01	membrane
YFL066C	5740	0.02	mitochondrial envelope
YFL066C	5730	0.01	nucleolus
YFL066C	5694	0.01	chromosome
YFL066C	5624	0.01	membrane fraction
YFL066C	5618	0.02	cell wall
YFL066C	5773	0.02	vacuole
YFL066C	5794	0.01	Golgi apparatus
YFL066C	16023	0.05	cytoplasmic membrane-bounded vesicle
YFL066C	12505	0.01	endomembrane system
YFL066C	5933	0.02	cellular bud
YFL066C	5856	0.03	cytoskeleton
YFL066C	5815	0.05	microtubule organizing center
YFL066C	30427	0.05	site of polarized growth
YFL066C	5783	0.04	endoplasmic reticulum
YFL066C	5886	0.04	plasma membrane
YFL066C	5777	0.02	peroxisome
YFL066C	5576	0.02	extracellular region
YFL066C	5938	0.02	cell cortex
YLR464W	5737	0.23	cytoplasm
YLR464W	5739	0.03	mitochondrion
YLR464W	5840	0.04	ribosome
YLR464W	5634	0.24	nucleus
YLR464W	16020	0.01	membrane
YLR464W	5740	0.02	mitochondrial envelope
YLR464W	5730	0.01	nucleolus
YLR464W	5694	0.01	chromosome
YLR464W	5624	0.01	membrane fraction
YLR464W	5618	0.02	cell wall
YLR464W	5773	0.02	vacuole
YLR464W	5794	0.01	Golgi apparatus
YLR464W	16023	0.05	cytoplasmic membrane-bounded vesicle
YLR464W	12505	0.01	endomembrane system
YLR464W	5933	0.02	cellular bud
YLR464W	5856	0.03	cytoskeleton
YLR464W	5815	0.05	microtubule organizing center
YLR464W	30427	0.05	site of polarized growth
YLR464W	5783	0.04	endoplasmic reticulum
YLR464W	5886	0.04	plasma membrane
YLR464W	5777	0.02	peroxisome
YLR464W	5576	0.02	extracellular region
YLR464W	5938	0.02	cell cortex
YPR203W	5737	0.23	cytoplasm
YPR203W	5739	0.03	mitochondrion
YPR203W	5840	0.04	ribosome
YPR203W	5634	0.24	nucleus
YPR203W	16020	0.01	membrane
YPR203W	5740	0.02	mitochondrial envelope
YPR203W	5730	0.01	nucleolus
YPR203W	5694	0.01	chromosome
YPR203W	5624	0.01	membrane fraction
YPR203W	5618	0.02	cell wall
YPR203W	5773	0.02	vacuole
YPR203W	5794	0.01	Golgi apparatus
YPR203W	16023	0.05	cytoplasmic membrane-bounded vesicle
YPR203W	12505	0.01	endomembrane system
YPR203W	5933	0.02	cellular bud
YPR203W	5856	0.03	cytoskeleton
YPR203W	5815	0.05	microtubule organizing center
YPR203W	30427	0.05	site of polarized growth
YPR203W	5783	0.04	endoplasmic reticulum
YPR203W	5886	0.04	plasma membrane
YPR203W	5777	0.02	peroxisome
YPR203W	5576	0.02	extracellular region
YPR203W	5938	0.02	cell cortex
YHL049C	5737	0.23	cytoplasm
YHL049C	5739	0.03	mitochondrion
YHL049C	5840	0.04	ribosome
YHL049C	5634	0.24	nucleus
YHL049C	16020	0.01	membrane
YHL049C	5740	0.02	mitochondrial envelope
YHL049C	5730	0.01	nucleolus
YHL049C	5694	0.01	chromosome
YHL049C	5624	0.01	membrane fraction
YHL049C	5618	0.02	cell wall
YHL049C	5773	0.02	vacuole
YHL049C	5794	0.01	Golgi apparatus
YHL049C	16023	0.05	cytoplasmic membrane-bounded vesicle
YHL049C	12505	0.01	endomembrane system
YHL049C	5933	0.02	cellular bud
YHL049C	5856	0.03	cytoskeleton
YHL049C	5815	0.05	microtubule organizing center
YHL049C	30427	0.05	site of polarized growth
YHL049C	5783	0.04	endoplasmic reticulum
YHL049C	5886	0.04	plasma membrane
YHL049C	5777	0.02	peroxisome
YHL049C	5576	0.02	extracellular region
YHL049C	5938	0.02	cell cortex
YJL126W	5737	1	cytoplasm
YIL168W	5737	0.04	cytoplasm
YIL168W	5886	0.96	plasma membrane
YER187W	5737	0.94	cytoplasm
YER187W	5634	0.06	nucleus
YGL262W	5737	1	cytoplasm
YLL058W	5737	1	cytoplasm
YNL092W	5737	1	cytoplasm
YOL164W	5737	0.92	cytoplasm
YOL164W	16020	0.08	membrane
YHR021W-A	5737	1	cytoplasm
YHL050C	5737	0.23	cytoplasm
YHL050C	5739	0.03	mitochondrion
YHL050C	5840	0.04	ribosome
YHL050C	5634	0.24	nucleus
YHL050C	16020	0.01	membrane
YHL050C	5740	0.02	mitochondrial envelope
YHL050C	5730	0.01	nucleolus
YHL050C	5694	0.01	chromosome
YHL050C	5624	0.01	membrane fraction
YHL050C	5618	0.02	cell wall
YHL050C	5773	0.02	vacuole
YHL050C	5794	0.01	Golgi apparatus
YHL050C	16023	0.05	cytoplasmic membrane-bounded vesicle
YHL050C	12505	0.01	endomembrane system
YHL050C	5933	0.02	cellular bud
YHL050C	5856	0.03	cytoskeleton
YHL050C	5815	0.05	microtubule organizing center
YHL050C	30427	0.05	site of polarized growth
YHL050C	5783	0.04	endoplasmic reticulum
YHL050C	5886	0.04	plasma membrane
YHL050C	5777	0.02	peroxisome
YHL050C	5576	0.02	extracellular region
YHL050C	5938	0.02	cell cortex
YBR220C	5737	0.84	cytoplasm
YBR220C	5739	0.16	mitochondrion
YMR185W	5730	1	nucleolus
YIL167W	5737	1	cytoplasm
YIR041W	5737	1	cytoplasm
YOR155C	5737	1	cytoplasm
YIL152W	5737	1	cytoplasm
YFR023W	5737	0.94	cytoplasm
YFR023W	5634	0.06	nucleus
YDL038C	5737	0.27	cytoplasm
YDL038C	5739	0.01	mitochondrion
YDL038C	5840	0.03	ribosome
YDL038C	5634	0.67	nucleus
YDL038C	16020	0.02	membrane
YDR018C	5737	1	cytoplasm
YNL257C	5737	1	cytoplasm
YFL067W	5737	0.23	cytoplasm
YFL067W	5739	0.03	mitochondrion
YFL067W	5840	0.04	ribosome
YFL067W	5634	0.24	nucleus
YFL067W	16020	0.01	membrane
YFL067W	5740	0.02	mitochondrial envelope
YFL067W	5730	0.01	nucleolus
YFL067W	5694	0.01	chromosome
YFL067W	5624	0.01	membrane fraction
YFL067W	5618	0.02	cell wall
YFL067W	5773	0.02	vacuole
YFL067W	5794	0.01	Golgi apparatus
YFL067W	16023	0.05	cytoplasmic membrane-bounded vesicle
YFL067W	12505	0.01	endomembrane system
YFL067W	5933	0.02	cellular bud
YFL067W	5856	0.03	cytoskeleton
YFL067W	5815	0.05	microtubule organizing center
YFL067W	30427	0.05	site of polarized growth
YFL067W	5783	0.04	endoplasmic reticulum
YFL067W	5886	0.04	plasma membrane
YFL067W	5777	0.02	peroxisome
YFL067W	5576	0.02	extracellular region
YFL067W	5938	0.02	cell cortex
YOL165C	5737	1	cytoplasm
YNL196C	5737	1	cytoplasm
YFL051C	5737	1	cytoplasm
YDR134C	5737	1	cytoplasm
YPL023C	5737	1	cytoplasm
YLR162W	5634	1	nucleus
YBR062C	5737	1	cytoplasm
YNL332W	5737	1	cytoplasm
YOR287C	5730	1	nucleolus
YIL164C	5737	1	cytoplasm
YFL057C	5737	1	cytoplasm
YEL057C	5737	1	cytoplasm
YLR413W	5737	1	cytoplasm
YMR085W	5737	1	cytoplasm
YML020W	5737	1	cytoplasm
YIL165C	5737	1	cytoplasm
YIL024C	5737	1	cytoplasm
YCL001W-A	5737	0.03	cytoplasm
YCL001W-A	5739	0.04	mitochondrion
YCL001W-A	5840	0.09	ribosome
YCL001W-A	5634	0.07	nucleus
YCL001W-A	16020	0.03	membrane
YCL001W-A	5740	0.05	mitochondrial envelope
YCL001W-A	5730	0.03	nucleolus
YCL001W-A	5694	0.03	chromosome
YCL001W-A	5624	0.04	membrane fraction
YCL001W-A	5618	0.02	cell wall
YCL001W-A	5773	0.03	vacuole
YCL001W-A	5794	0.08	Golgi apparatus
YCL001W-A	16023	0.03	cytoplasmic membrane-bounded vesicle
YCL001W-A	12505	0.06	endomembrane system
YCL001W-A	5933	0.03	cellular bud
YCL001W-A	5856	0.03	cytoskeleton
YCL001W-A	5815	0.04	microtubule organizing center
YCL001W-A	30427	0.02	site of polarized growth
YCL001W-A	5783	0.01	endoplasmic reticulum
YCL001W-A	5886	0.08	plasma membrane
YCL001W-A	5777	0.03	peroxisome
YCL001W-A	5576	0.09	extracellular region
YCL001W-A	5938	0.04	cell cortex
YMR321C	5737	1	cytoplasm
YFR007W	5737	1	cytoplasm
YPL150W	5737	1	cytoplasm
YEL073C	5737	1	cytoplasm
YMR318C	5737	1	cytoplasm
YPR013C	5634	1	nucleus
YMR041C	5737	1	cytoplasm
YGL258W-A	5737	1	cytoplasm
YKR017C	5737	1	cytoplasm
YOR396W	5737	0.23	cytoplasm
YOR396W	5739	0.03	mitochondrion
YOR396W	5840	0.04	ribosome
YOR396W	5634	0.24	nucleus
YOR396W	16020	0.01	membrane
YOR396W	5740	0.02	mitochondrial envelope
YOR396W	5730	0.01	nucleolus
YOR396W	5694	0.01	chromosome
YOR396W	5624	0.01	membrane fraction
YOR396W	5618	0.02	cell wall
YOR396W	5773	0.02	vacuole
YOR396W	5794	0.01	Golgi apparatus
YOR396W	16023	0.05	cytoplasmic membrane-bounded vesicle
YOR396W	12505	0.01	endomembrane system
YOR396W	5933	0.02	cellular bud
YOR396W	5856	0.03	cytoskeleton
YOR396W	5815	0.05	microtubule organizing center
YOR396W	30427	0.05	site of polarized growth
YOR396W	5783	0.04	endoplasmic reticulum
YOR396W	5886	0.04	plasma membrane
YOR396W	5777	0.02	peroxisome
YOR396W	5576	0.02	extracellular region
YOR396W	5938	0.02	cell cortex
YGR079W	5634	0.84	nucleus
YGR079W	5730	0.16	nucleolus
YJR124C	5737	1	cytoplasm
YBR013C	5737	1	cytoplasm
YFR032C	5737	1	cytoplasm
YOR054C	5737	1	cytoplasm
YAL064C-A	5737	1	cytoplasm
YDR374C	5634	1	nucleus
YPL057C	5737	1	cytoplasm
YOL159C	5737	1	cytoplasm
YPR202W	5737	0.23	cytoplasm
YPR202W	5739	0.03	mitochondrion
YPR202W	5840	0.04	ribosome
YPR202W	5634	0.24	nucleus
YPR202W	16020	0.01	membrane
YPR202W	5740	0.02	mitochondrial envelope
YPR202W	5730	0.01	nucleolus
YPR202W	5694	0.01	chromosome
YPR202W	5624	0.01	membrane fraction
YPR202W	5618	0.02	cell wall
YPR202W	5773	0.02	vacuole
YPR202W	5794	0.01	Golgi apparatus
YPR202W	16023	0.05	cytoplasmic membrane-bounded vesicle
YPR202W	12505	0.01	endomembrane system
YPR202W	5933	0.02	cellular bud
YPR202W	5856	0.03	cytoskeleton
YPR202W	5815	0.05	microtubule organizing center
YPR202W	30427	0.05	site of polarized growth
YPR202W	5783	0.04	endoplasmic reticulum
YPR202W	5886	0.04	plasma membrane
YPR202W	5777	0.02	peroxisome
YPR202W	5576	0.02	extracellular region
YPR202W	5938	0.02	cell cortex
YOL131W	5737	1	cytoplasm
YCL074W	5737	1	cytoplasm
YOR114W	5634	1	nucleus
YLL019C	5737	1	cytoplasm
YHL010C	5737	1	cytoplasm
YDL037C	5737	0.27	cytoplasm
YDL037C	5739	0.01	mitochondrion
YDL037C	5840	0.03	ribosome
YDL037C	5634	0.67	nucleus
YDL037C	16020	0.02	membrane
YNR063W	5737	1	cytoplasm
YOR003W	5737	1	cytoplasm
YIL060W	5634	1	nucleus
YBL108C-A	5737	0.66	cytoplasm
YBL108C-A	16020	0.34	membrane
YCL068C	5886	1	plasma membrane
YGR146C	5634	1	nucleus
YPL054W	5737	1	cytoplasm
YFR022W	5737	1	cytoplasm
YLR326W	5737	1	cytoplasm
YGR066C	5737	1	cytoplasm
YPL165C	5737	1	cytoplasm
YDR282C	5739	0.01	mitochondrion
YDR282C	5840	0.01	ribosome
YDR282C	5634	0.81	nucleus
YDR282C	16020	0.03	membrane
YDR282C	5730	0.01	nucleolus
YDR282C	5624	0.01	membrane fraction
YDR282C	5794	0.01	Golgi apparatus
YDR282C	12505	0.01	endomembrane system
YDR282C	5933	0.01	cellular bud
YDR282C	5856	0.01	cytoskeleton
YDR282C	5815	0.01	microtubule organizing center
YDR282C	30427	0.01	site of polarized growth
YDR282C	5783	0.01	endoplasmic reticulum
YDR282C	5886	0.02	plasma membrane
YDR282C	5777	0.01	peroxisome
YDR282C	5576	0.01	extracellular region
YDR282C	5938	0.01	cell cortex
YHR054C	5737	1	cytoplasm
YDR042C	5737	0.94	cytoplasm
YDR042C	5634	0.06	nucleus
YGR168C	5737	1	cytoplasm
YDR336W	5737	1	cytoplasm
YKL100C	5737	1	cytoplasm
YMR285C	5737	1	cytoplasm
YGR141W	5737	1	cytoplasm
YOL157C	5737	1	cytoplasm
YOR111W	5737	1	cytoplasm
YMR175W	5737	1	cytoplasm
YER051W	5737	1	cytoplasm
YDL169C	5737	1	cytoplasm
YPR106W	5634	1	nucleus
YDR338C	5737	0.94	cytoplasm
YDR338C	5634	0.06	nucleus
YHL012W	5737	0.94	cytoplasm
YHL012W	5634	0.06	nucleus
YGR127W	5737	1	cytoplasm
YER039C-A	5737	1	cytoplasm
YLR267W	5634	1	nucleus
YKR051W	5737	1	cytoplasm
YIL055C	5737	0.01	cytoplasm
YIL055C	5739	0.01	mitochondrion
YIL055C	5840	0.02	ribosome
YIL055C	5634	0.68	nucleus
YIL055C	16020	0.01	membrane
YIL055C	5740	0.02	mitochondrial envelope
YIL055C	5730	0.01	nucleolus
YIL055C	5624	0.01	membrane fraction
YIL055C	5618	0.02	cell wall
YIL055C	5794	0.04	Golgi apparatus
YIL055C	16023	0.01	cytoplasmic membrane-bounded vesicle
YIL055C	12505	0.01	endomembrane system
YIL055C	5933	0.02	cellular bud
YIL055C	5856	0.04	cytoskeleton
YIL055C	5815	0.02	microtubule organizing center
YIL055C	5886	0.03	plasma membrane
YIL055C	5777	0.02	peroxisome
YIL055C	5938	0.02	cell cortex
YAR061W	5737	1	cytoplasm
YAL037W	5737	0.27	cytoplasm
YAL037W	5739	0.01	mitochondrion
YAL037W	5840	0.03	ribosome
YAL037W	5634	0.67	nucleus
YAL037W	16020	0.02	membrane
YIL175W	5737	1	cytoplasm
YPL241C	5737	0.81	cytoplasm
YPL241C	5634	0.19	nucleus
YLR352W	5634	1	nucleus
YNR069C	5737	0.98	cytoplasm
YNR069C	5634	0.02	nucleus
YOR202W	5737	1	cytoplasm
YPL281C	5737	1	cytoplasm
YLR160C	5737	0.24	cytoplasm
YLR160C	5634	0.33	nucleus
YLR160C	12505	0.21	endomembrane system
YLR160C	5933	0.01	cellular bud
YLR160C	5783	0.21	endoplasmic reticulum
YPL276W	5737	1	cytoplasm
YOR030W	5737	0.03	cytoplasm
YOR030W	30427	0.97	site of polarized growth
YNR059W	5737	0.06	cytoplasm
YNR059W	5739	0.09	mitochondrion
YNR059W	5840	0.01	ribosome
YNR059W	5634	0.01	nucleus
YNR059W	16020	0.05	membrane
YNR059W	5740	0.05	mitochondrial envelope
YNR059W	5730	0.03	nucleolus
YNR059W	5694	0.01	chromosome
YNR059W	5618	0.03	cell wall
YNR059W	5773	0.02	vacuole
YNR059W	5794	0.41	Golgi apparatus
YNR059W	16023	0.03	cytoplasmic membrane-bounded vesicle
YNR059W	12505	0.03	endomembrane system
YNR059W	5933	0.03	cellular bud
YNR059W	5856	0.01	cytoskeleton
YNR059W	5815	0.02	microtubule organizing center
YNR059W	5783	0.02	endoplasmic reticulum
YNR059W	5886	0.01	plasma membrane
YNR059W	5777	0.03	peroxisome
YNR059W	5576	0.04	extracellular region
YNR059W	5938	0.01	cell cortex
YOR387C	5737	1	cytoplasm
YPL021W	5737	1	cytoplasm
YPL095C	5737	1	cytoplasm
YNL127W	5737	1	cytoplasm
YPL244C	5737	1	cytoplasm
YLR415C	5737	0.23	cytoplasm
YLR415C	5739	0.03	mitochondrion
YLR415C	5840	0.04	ribosome
YLR415C	5634	0.24	nucleus
YLR415C	16020	0.01	membrane
YLR415C	5740	0.02	mitochondrial envelope
YLR415C	5730	0.01	nucleolus
YLR415C	5694	0.01	chromosome
YLR415C	5624	0.01	membrane fraction
YLR415C	5618	0.02	cell wall
YLR415C	5773	0.02	vacuole
YLR415C	5794	0.01	Golgi apparatus
YLR415C	16023	0.05	cytoplasmic membrane-bounded vesicle
YLR415C	12505	0.01	endomembrane system
YLR415C	5933	0.02	cellular bud
YLR415C	5856	0.03	cytoskeleton
YLR415C	5815	0.05	microtubule organizing center
YLR415C	30427	0.05	site of polarized growth
YLR415C	5783	0.04	endoplasmic reticulum
YLR415C	5886	0.04	plasma membrane
YLR415C	5777	0.02	peroxisome
YLR415C	5576	0.02	extracellular region
YLR415C	5938	0.02	cell cortex
YMR210W	5737	1	cytoplasm
YML002W	5737	0.01	cytoplasm
YML002W	16020	0.99	membrane
YPR078C	5737	1	cytoplasm
YOR137C	5624	0.44	membrane fraction
YOR137C	5886	0.56	plasma membrane
YNL269W	5737	1	cytoplasm
YLL066C	5737	0.23	cytoplasm
YLL066C	5739	0.03	mitochondrion
YLL066C	5840	0.04	ribosome
YLL066C	5634	0.24	nucleus
YLL066C	16020	0.01	membrane
YLL066C	5740	0.02	mitochondrial envelope
YLL066C	5730	0.01	nucleolus
YLL066C	5694	0.01	chromosome
YLL066C	5624	0.01	membrane fraction
YLL066C	5618	0.02	cell wall
YLL066C	5773	0.02	vacuole
YLL066C	5794	0.01	Golgi apparatus
YLL066C	16023	0.05	cytoplasmic membrane-bounded vesicle
YLL066C	12505	0.01	endomembrane system
YLL066C	5933	0.02	cellular bud
YLL066C	5856	0.03	cytoskeleton
YLL066C	5815	0.05	microtubule organizing center
YLL066C	30427	0.05	site of polarized growth
YLL066C	5783	0.04	endoplasmic reticulum
YLL066C	5886	0.04	plasma membrane
YLL066C	5777	0.02	peroxisome
YLL066C	5576	0.02	extracellular region
YLL066C	5938	0.02	cell cortex
YOR183W	5737	1	cytoplasm
YLL067C	5737	0.23	cytoplasm
YLL067C	5739	0.03	mitochondrion
YLL067C	5840	0.04	ribosome
YLL067C	5634	0.24	nucleus
YLL067C	16020	0.01	membrane
YLL067C	5740	0.02	mitochondrial envelope
YLL067C	5730	0.01	nucleolus
YLL067C	5694	0.01	chromosome
YLL067C	5624	0.01	membrane fraction
YLL067C	5618	0.02	cell wall
YLL067C	5773	0.02	vacuole
YLL067C	5794	0.01	Golgi apparatus
YLL067C	16023	0.05	cytoplasmic membrane-bounded vesicle
YLL067C	12505	0.01	endomembrane system
YLL067C	5933	0.02	cellular bud
YLL067C	5856	0.03	cytoskeleton
YLL067C	5815	0.05	microtubule organizing center
YLL067C	30427	0.05	site of polarized growth
YLL067C	5783	0.04	endoplasmic reticulum
YLL067C	5886	0.04	plasma membrane
YLL067C	5777	0.02	peroxisome
YLL067C	5576	0.02	extracellular region
YLL067C	5938	0.02	cell cortex
YPR204W	5737	0.23	cytoplasm
YPR204W	5739	0.03	mitochondrion
YPR204W	5840	0.04	ribosome
YPR204W	5634	0.24	nucleus
YPR204W	16020	0.01	membrane
YPR204W	5740	0.02	mitochondrial envelope
YPR204W	5730	0.01	nucleolus
YPR204W	5694	0.01	chromosome
YPR204W	5624	0.01	membrane fraction
YPR204W	5618	0.02	cell wall
YPR204W	5773	0.02	vacuole
YPR204W	5794	0.01	Golgi apparatus
YPR204W	16023	0.05	cytoplasmic membrane-bounded vesicle
YPR204W	12505	0.01	endomembrane system
YPR204W	5933	0.02	cellular bud
YPR204W	5856	0.03	cytoskeleton
YPR204W	5815	0.05	microtubule organizing center
YPR204W	30427	0.05	site of polarized growth
YPR204W	5783	0.04	endoplasmic reticulum
YPR204W	5886	0.04	plasma membrane
YPR204W	5777	0.02	peroxisome
YPR204W	5576	0.02	extracellular region
YPR204W	5938	0.02	cell cortex
YFL068W	5737	0.23	cytoplasm
YFL068W	5739	0.03	mitochondrion
YFL068W	5840	0.04	ribosome
YFL068W	5634	0.24	nucleus
YFL068W	16020	0.01	membrane
YFL068W	5740	0.02	mitochondrial envelope
YFL068W	5730	0.01	nucleolus
YFL068W	5694	0.01	chromosome
YFL068W	5624	0.01	membrane fraction
YFL068W	5618	0.02	cell wall
YFL068W	5773	0.02	vacuole
YFL068W	5794	0.01	Golgi apparatus
YFL068W	16023	0.05	cytoplasmic membrane-bounded vesicle
YFL068W	12505	0.01	endomembrane system
YFL068W	5933	0.02	cellular bud
YFL068W	5856	0.03	cytoskeleton
YFL068W	5815	0.05	microtubule organizing center
YFL068W	30427	0.05	site of polarized growth
YFL068W	5783	0.04	endoplasmic reticulum
YFL068W	5886	0.04	plasma membrane
YFL068W	5777	0.02	peroxisome
YFL068W	5576	0.02	extracellular region
YFL068W	5938	0.02	cell cortex
YPL280W	5737	1	cytoplasm
YCL001W-B	5737	0.03	cytoplasm
YCL001W-B	5739	0.04	mitochondrion
YCL001W-B	5840	0.09	ribosome
YCL001W-B	5634	0.07	nucleus
YCL001W-B	16020	0.03	membrane
YCL001W-B	5740	0.05	mitochondrial envelope
YCL001W-B	5730	0.03	nucleolus
YCL001W-B	5694	0.03	chromosome
YCL001W-B	5624	0.04	membrane fraction
YCL001W-B	5618	0.02	cell wall
YCL001W-B	5773	0.03	vacuole
YCL001W-B	5794	0.08	Golgi apparatus
YCL001W-B	16023	0.03	cytoplasmic membrane-bounded vesicle
YCL001W-B	12505	0.06	endomembrane system
YCL001W-B	5933	0.03	cellular bud
YCL001W-B	5856	0.03	cytoskeleton
YCL001W-B	5815	0.04	microtubule organizing center
YCL001W-B	30427	0.02	site of polarized growth
YCL001W-B	5783	0.01	endoplasmic reticulum
YCL001W-B	5886	0.08	plasma membrane
YCL001W-B	5777	0.03	peroxisome
YCL001W-B	5576	0.09	extracellular region
YCL001W-B	5938	0.04	cell cortex
YPR117W	5737	1	cytoplasm
YIL174W	5737	1	cytoplasm
YNR073C	5737	1	cytoplasm
YHR213W	5737	1	cytoplasm
YPR077C	5737	1	cytoplasm
YJL037W	5737	1	cytoplasm
YIL080W	5739	0.01	mitochondrion
YIL080W	5840	0.01	ribosome
YIL080W	5634	0.81	nucleus
YIL080W	16020	0.03	membrane
YIL080W	5730	0.01	nucleolus
YIL080W	5624	0.01	membrane fraction
YIL080W	5794	0.01	Golgi apparatus
YIL080W	12505	0.01	endomembrane system
YIL080W	5933	0.01	cellular bud
YIL080W	5856	0.01	cytoskeleton
YIL080W	5815	0.01	microtubule organizing center
YIL080W	30427	0.01	site of polarized growth
YIL080W	5783	0.01	endoplasmic reticulum
YIL080W	5886	0.02	plasma membrane
YIL080W	5777	0.01	peroxisome
YIL080W	5576	0.01	extracellular region
YIL080W	5938	0.01	cell cortex
YLR341W	5737	1	cytoplasm
YJR108W	5737	1	cytoplasm
YLL057C	5737	0.92	cytoplasm
YLL057C	16020	0.08	membrane
YJR107W	5737	1	cytoplasm
YPL035C	5737	1	cytoplasm
YLR338W	5737	1	cytoplasm
YML050W	5634	1	nucleus
YOR186W	5737	0.01	cytoplasm
YOR186W	5739	0.01	mitochondrion
YOR186W	5840	0.02	ribosome
YOR186W	5634	0.68	nucleus
YOR186W	16020	0.01	membrane
YOR186W	5740	0.02	mitochondrial envelope
YOR186W	5730	0.01	nucleolus
YOR186W	5624	0.01	membrane fraction
YOR186W	5618	0.02	cell wall
YOR186W	5794	0.04	Golgi apparatus
YOR186W	16023	0.01	cytoplasmic membrane-bounded vesicle
YOR186W	12505	0.01	endomembrane system
YOR186W	5933	0.02	cellular bud
YOR186W	5856	0.04	cytoskeleton
YOR186W	5815	0.02	microtubule organizing center
YOR186W	5886	0.03	plasma membrane
YOR186W	5777	0.02	peroxisome
YOR186W	5938	0.02	cell cortex
YMR312W	5634	1	nucleus
YPR200C	5737	1	cytoplasm
YDR478W	5634	1	nucleus
YLL016W	5739	1	mitochondrion
YLL042C	5737	1	cytoplasm
YCR096C	5634	1	nucleus
YDR428C	5634	1	nucleus
YBR225W	5737	1	cytoplasm
YGL242C	5737	1	cytoplasm
YDR415C	5737	1	cytoplasm
YBL066C	5634	1	nucleus
YKL072W	5634	1	nucleus
YER130C	5737	1	cytoplasm
YBL067C	5737	1	cytoplasm
YIL009W	5737	1	cytoplasm
YLL017W	5634	1	nucleus
YDR183W	5737	1	cytoplasm
YDR319C	5886	1	plasma membrane
YAR064W	5737	1	cytoplasm
YBR235W	5737	1	cytoplasm
YLR407W	5634	1	nucleus
YIL151C	5737	1	cytoplasm
YDL176W	5737	1	cytoplasm
YJR036C	5634	1	nucleus
YBR007C	5634	1	nucleus
YHR185C	5634	1	nucleus
YGL015C	5737	1	cytoplasm
YBR276C	5634	1	nucleus
YLR361C	5634	1	nucleus
YFL027C	5737	1	cytoplasm
YGR230W	5634	1	nucleus
YOR276W	5737	1	cytoplasm
YER176W	5737	1	cytoplasm
YKL090W	5737	1	cytoplasm
YOL114C	5634	1	nucleus
YLR144C	5737	1	cytoplasm
YKR015C	5634	1	nucleus
YJR061W	5737	1	cytoplasm
YEL035C	5737	1	cytoplasm
YDL109C	5737	1	cytoplasm
YBL043W	5634	1	nucleus
YCR019W	5737	1	cytoplasm
YFR043C	5737	1	cytoplasm
YCL033C	5737	1	cytoplasm
YHR134W	5634	1	nucleus
YML087C	5783	1	endoplasmic reticulum
YLR057W	5737	1	cytoplasm
YGL224C	5737	1	cytoplasm
YGR201C	5737	1	cytoplasm
YDL241W	5739	1	mitochondrion
YDL133W	5737	1	cytoplasm
YOR104W	5634	1	nucleus
YBL036C	5737	1	cytoplasm
YHR075C	5634	1	nucleus
YHL043W	5634	1	nucleus
YLL033W	5737	1	cytoplasm
YHR044C	5737	1	cytoplasm
YDL057W	5634	1	nucleus
YCR026C	5634	1	nucleus
YKL037W	5737	1	cytoplasm
YER115C	5634	1	nucleus
YOR034C	5737	1	cytoplasm
YLR209C	5737	1	cytoplasm
YJR083C	5737	1	cytoplasm
YJL218W	5737	1	cytoplasm
YJL185C	5737	1	cytoplasm
YDL237W	5737	1	cytoplasm
YBR284W	5737	1	cytoplasm
YBR246W	5737	1	cytoplasm
YBL081W	5634	1	nucleus
YKR098C	5886	1	plasma membrane
YDR249C	5618	1	cell wall
YGL050W	5634	1	nucleus
YLR031W	5737	1	cytoplasm
YGL196W	5737	1	cytoplasm
YDR504C	5737	1	cytoplasm
YER128W	5737	1	cytoplasm
YEL062W	5737	1	cytoplasm
YDR124W	5739	1	mitochondrion
YDR512C	5737	1	cytoplasm
YJR142W	5634	1	nucleus
YOR008C-A	5634	1	nucleus
YOL014W	5634	1	nucleus
YDR366C	5634	1	nucleus
YLR021W	5737	1	cytoplasm
YMR325W	5737	1	cytoplasm
YER180C	5634	1	nucleus
YOR298W	5634	1	nucleus
YMR118C	5739	1	mitochondrion
YGL021W	5737	1	cytoplasm
YBL089W	5886	1	plasma membrane
YHR078W	5737	1	cytoplasm
YDR459C	16020	1	membrane
YKL219W	5886	1	plasma membrane
YLR241W	16020	1	membrane
YEL023C	5634	1	nucleus
YHR130C	5634	1	nucleus
YAR028W	16020	1	membrane
YAR010C	5737	1	cytoplasm
YJR106W	5783	1	endoplasmic reticulum
YDR506C	16020	1	membrane
YLL005C	5737	1	cytoplasm
YMR317W	5634	1	nucleus
YMR102C	5634	1	nucleus
YMR087W	5634	1	nucleus
YLR312C	5634	1	nucleus
YHR035W	5737	1	cytoplasm
YGR294W	5737	1	cytoplasm
YGR153W	5737	1	cytoplasm
YCR045C	5886	1	plasma membrane
YBR250W	5634	1	nucleus
YPL041C	5737	1	cytoplasm
YCL047C	5737	1	cytoplasm
YKL107W	5634	1	nucleus
YGL081W	5737	1	cytoplasm
YOR126C	5737	1	cytoplasm
YER137C	5634	1	nucleus
YMR156C	5634	1	nucleus
YFL018W-A	5634	1	nucleus
YFL006W	5634	1	nucleus
YCR058C	5634	1	nucleus
YML083C	5634	1	nucleus
YNL019C	5737	1	cytoplasm
YEL016C	5634	1	nucleus
YFR038W	5634	1	nucleus
YDR109C	5737	1	cytoplasm
YHR039C-B	5737	1	cytoplasm
YMR158C-A	5737	1	cytoplasm
YJR120W	5737	1	cytoplasm
YKR105C	5737	1	cytoplasm
YHL023C	5634	1	nucleus
YGR016W	5634	1	nucleus
YFL010W-A	5737	1	cytoplasm
YLR358C	5634	1	nucleus
YPL250C	5634	1	nucleus
YOL036W	5634	1	nucleus
YML119W	5737	1	cytoplasm
YGR035C	5737	1	cytoplasm
YGL235W	5737	1	cytoplasm
YJR079W	5634	1	nucleus
YOL003C	16020	1	membrane
YMR034C	5634	1	nucleus
YAR044W	5783	1	endoplasmic reticulum
YLR456W	5737	1	cytoplasm
YJL038C	5737	1	cytoplasm
YBR219C	5737	1	cytoplasm
YFR024C	5737	1	cytoplasm
YLR219W	5634	1	nucleus
YOR043W	5737	1	cytoplasm
YFR012W	5737	1	cytoplasm
YMR155W	16020	1	membrane
YDR474C	5737	1	cytoplasm
YLR243W	5737	1	cytoplasm
YOR338W	5634	1	nucleus
YGR026W	5737	1	cytoplasm
YKL133C	5737	1	cytoplasm
YMR209C	5737	1	cytoplasm
YIL177C	5737	1	cytoplasm
YFL052W	5737	1	cytoplasm
YCR015C	5737	1	cytoplasm
YCL046W	5739	1	mitochondrion
YCRX13W	5737	1	cytoplasm
YHR126C	5634	1	nucleus
YBL044W	5739	1	mitochondrion
YMR187C	5634	1	nucleus
YGR067C	5737	1	cytoplasm
YEL017W	5794	1	Golgi apparatus
YKL039W	5737	1	cytoplasm
YGL168W	5634	1	nucleus
YDL073W	5737	1	cytoplasm
YJL199C	5737	1	cytoplasm
YOR093C	5737	1	cytoplasm
YOR154W	5730	1	nucleolus
YBR184W	5634	1	nucleus
YIR030C	5737	1	cytoplasm
YMR126C	5737	1	cytoplasm
YOR021C	5634	1	nucleus
YGR045C	5737	1	cytoplasm
YIL089W	16020	1	membrane
YNL050C	5634	1	nucleus
YER085C	5634	1	nucleus
YML118W	5739	1	mitochondrion
YIL102C	5737	1	cytoplasm
YAR062W	5737	1	cytoplasm
YLL064C	5737	1	cytoplasm
YNL033W	5618	1	cell wall
YDR198C	5730	1	nucleolus
YAL068C	5576	1	extracellular region
YPR084W	5737	1	cytoplasm
YML036W	5634	1	nucleus
YML068W	5737	1	cytoplasm
YNL204C	5737	1	cytoplasm
YJR115W	5737	1	cytoplasm
YNR032C-A	5737	1	cytoplasm
YPL258C	5737	1	cytoplasm
YPR121W	5737	1	cytoplasm
YNL128W	5634	1	nucleus
YJL193W	5794	1	Golgi apparatus
YPR089W	5737	1	cytoplasm
YBR259W	5737	1	cytoplasm
YDR242W	5739	1	mitochondrion
YLR065C	5737	1	cytoplasm
YJR012C	5737	1	cytoplasm
YKL105C	16020	1	membrane
YJR141W	5737	1	cytoplasm
YHR151C	5737	1	cytoplasm
YMR100W	5737	1	cytoplasm
YNL140C	5634	1	nucleus
YPR164W	5634	1	nucleus
YKL098W	5737	1	cytoplasm
YPL088W	5737	1	cytoplasm
YOR097C	5737	1	cytoplasm
YPL077C	5634	1	nucleus
YLR030W	5737	1	cytoplasm
YLR446W	5737	1	cytoplasm
YPR083W	5737	1	cytoplasm
YOR365C	5634	1	nucleus
YEL072W	5739	1	mitochondrion
YMR007W	5634	1	nucleus
YPL034W	5737	1	cytoplasm
YPR153W	5737	1	cytoplasm
YMR279C	16020	1	membrane
YPL216W	5634	1	nucleus
YOR378W	5634	1	nucleus
YJL103C	5634	1	nucleus
YMR075C-A	5634	1	nucleus
YIR044C	5737	1	cytoplasm
YFR057W	5634	1	nucleus
YJL160C	5737	1	cytoplasm
YIR042C	5737	1	cytoplasm
YHR210C	5737	1	cytoplasm
YPL033C	5737	1	cytoplasm
YHR177W	5634	1	nucleus
YLR269C	5739	1	mitochondrion
YOL086W-A	5634	1	nucleus
YJL021C	5737	1	cytoplasm
YPL113C	5737	1	cytoplasm
YOL015W	5737	1	cytoplasm
YGL108C	5634	1	nucleus
YJL027C	5634	1	nucleus
YPL278C	5624	1	membrane fraction
YPL272C	5737	1	cytoplasm
YOL073C	5737	1	cytoplasm
YPL279C	5739	1	mitochondrion
YJL206C	5634	1	nucleus
YKL207W	5634	1	nucleus
YMR290W-A	5737	1	cytoplasm
YIL029C	5737	1	cytoplasm
YLR053C	5737	1	cytoplasm
YLR173W	5737	1	cytoplasm
YNL276C	16020	1	membrane
YDR286C	5737	1	cytoplasm
YNL018C	5737	1	cytoplasm
YNL011C	5739	1	mitochondrion
YLR156W	5737	1	cytoplasm
YLR171W	5737	1	cytoplasm
YOR391C	5737	1	cytoplasm
YCR029C-A	5737	1	cytoplasm
YOR012W	5737	1	cytoplasm
YPR157W	5737	1	cytoplasm
YJL049W	5737	1	cytoplasm
YGR050C	5634	1	nucleus
YOR390W	5739	1	mitochondrion
YKL121W	5634	1	nucleus
YNR076W	5576	1	extracellular region
YLR461W	5576	1	extracellular region

## Sheet: BP
ORF	GO ID	WPN Score	GO Term
YGR233C	6810	0.05	transport
YGR233C	6950	0.95	response to stress
YDR480W	42221	0.79	response to chemical stimulus
YDR480W	746	0.21	conjugation
YER070W	6950	1	response to stress
YDR152W	42254	0.19	ribosome biogenesis
YDR152W	16070	0.81	RNA metabolic process
YBR019C	16070	1	RNA metabolic process
YJL107C	44255	1	cellular lipid metabolic process
YBR221C	51186	1	cofactor metabolic process
YER178W	51186	1	cofactor metabolic process
YER057C	6412	1	translation
YCR095C	6950	1	response to stress
YAR073W	6412	1	translation
YJR067C	42254	0.19	ribosome biogenesis
YJR067C	6412	0.22	translation
YJR067C	7049	0.02	cell cycle
YJR067C	6259	0.02	DNA metabolic process
YJR067C	46483	0.01	heterocycle metabolic process
YJR067C	6810	0.24	transport
YJR067C	70271	0.01	protein complex biogenesis
YJR067C	16192	0.01	vesicle-mediated transport
YJR067C	6457	0.01	protein folding
YJR067C	6950	0.01	response to stress
YJR067C	7126	0.01	meiosis
YJR067C	16044	0.01	membrane organization
YJR067C	42221	0.02	response to chemical stimulus
YJR067C	44255	0.01	cellular lipid metabolic process
YJR067C	6464	0.01	protein modification process
YJR067C	7114	0.03	cell budding
YJR067C	44262	0.01	cellular carbohydrate metabolic process
YJR067C	16050	0.01	vesicle organization
YJR067C	7033	0.02	vacuole organization
YJR067C	32989	0.01	cellular component morphogenesis
YJR067C	746	0.01	conjugation
YJR067C	7165	0.01	signal transduction
YJR067C	7031	0.01	peroxisome organization
YJR067C	51186	0.01	cofactor metabolic process
YJR067C	44257	0.02	cellular protein catabolic process
YJR067C	6766	0.01	vitamin metabolic process
YJR067C	6725	0.02	cellular aromatic compound metabolic process
YJR067C	19725	0.02	cellular homeostasis
YJR067C	32196	0.01	transposition
YBR018C	16070	1	RNA metabolic process
YER073W	6950	0.99	response to stress
YER073W	6519	0.01	cellular amino acid and derivative metabolic process
YBR125C	6950	0.04	response to stress
YBR125C	6464	0.87	protein modification process
YBR125C	7165	0.09	signal transduction
YER092W	51276	1	chromosome organization
YDL215C	6519	1	cellular amino acid and derivative metabolic process
YAR071W	6810	1	transport
YGR250C	16070	1	RNA metabolic process
YMR138W	6810	1	transport
YDL070W	6950	1	response to stress
YIL066C	6950	1	response to stress
YDR383C	7059	1	chromosome segregation
YJL155C	6950	1	response to stress
YBL091C	6412	0.03	translation
YBL091C	16070	0.13	RNA metabolic process
YBL091C	6810	0.83	transport
YBL091C	7010	0.01	cytoskeleton organization
YNL056W	6950	1	response to stress
YFL056C	6950	1	response to stress
YJR117W	6810	1	transport
YMR244W	6810	0.99	transport
YMR244W	6350	0.01	transcription
YBR094W	16070	1	RNA metabolic process
YLL016W	7165	1	signal transduction
YBR108W	6810	1	transport
YGL161C	6810	1	transport
YGR136W	6810	1	transport
YIL161W	42254	0.12	ribosome biogenesis
YIL161W	6412	0.02	translation
YIL161W	16070	0.3	RNA metabolic process
YIL161W	6259	0.13	DNA metabolic process
YIL161W	6810	0.13	transport
YIL161W	6350	0.01	transcription
YIL161W	51276	0.07	chromosome organization
YIL161W	16192	0.02	vesicle-mediated transport
YIL161W	6457	0.02	protein folding
YIL161W	6950	0.11	response to stress
YIL161W	16044	0.01	membrane organization
YIL161W	6519	0.04	cellular amino acid and derivative metabolic process
YIL161W	6464	0.01	protein modification process
YIL161W	7010	0.01	cytoskeleton organization
YJR072C	42254	0.06	ribosome biogenesis
YJR072C	16070	0.94	RNA metabolic process
YGR130C	6810	1	transport
YDL181W	6091	0.06	generation of precursor metabolites and energy
YDL181W	46483	0.03	heterocycle metabolic process
YDL181W	6810	0.91	transport
YIL123W	16070	0.01	RNA metabolic process
YIL123W	6810	0.99	transport
YGR161C	7049	1	cell cycle
YGR207C	44257	1	cellular protein catabolic process
YJR051W	6950	0.02	response to stress
YJR051W	42221	0.73	response to chemical stimulus
YJR051W	51186	0.25	cofactor metabolic process
YIL011W	6950	0.03	response to stress
YIL011W	7047	0.97	cell wall organization
YGR194C	6950	0.01	response to stress
YGR194C	44262	0.99	cellular carbohydrate metabolic process
YDR505C	16070	0.81	RNA metabolic process
YDR505C	6259	0.19	DNA metabolic process
YBR011C	6810	0.77	transport
YBR011C	16192	0.01	vesicle-mediated transport
YBR011C	16044	0.03	membrane organization
YBR011C	7165	0.19	signal transduction
YER071C	16070	0.81	RNA metabolic process
YER071C	70271	0.19	protein complex biogenesis
YBL028C	42254	1	ribosome biogenesis
YNL023C	42254	0.12	ribosome biogenesis
YNL023C	6412	0.02	translation
YNL023C	16070	0.3	RNA metabolic process
YNL023C	6259	0.13	DNA metabolic process
YNL023C	6810	0.13	transport
YNL023C	6350	0.01	transcription
YNL023C	51276	0.07	chromosome organization
YNL023C	16192	0.02	vesicle-mediated transport
YNL023C	6457	0.02	protein folding
YNL023C	6950	0.11	response to stress
YNL023C	16044	0.01	membrane organization
YNL023C	6519	0.04	cellular amino acid and derivative metabolic process
YNL023C	6464	0.01	protein modification process
YNL023C	7010	0.01	cytoskeleton organization
YJL070C	6950	1	response to stress
YBL015W	6091	1	generation of precursor metabolites and energy
YNR071C	6810	0.99	transport
YNR071C	6350	0.01	transcription
YBR229C	6810	1	transport
YBR194W	16070	0.99	RNA metabolic process
YBR194W	6810	0.01	transport
YBR025C	6810	1	transport
YKL142W	6950	1	response to stress
YML056C	6412	1	translation
YGR266W	6810	0.98	transport
YGR266W	6950	0.02	response to stress
YDR033W	6950	1	response to stress
YBR225W	16070	1	RNA metabolic process
YIL104C	6412	1	translation
YER130C	42221	1	response to chemical stimulus
YFL061W	42221	1	response to chemical stimulus
YEL047C	6950	0.02	response to stress
YEL047C	42221	0.73	response to chemical stimulus
YEL047C	51186	0.25	cofactor metabolic process
YBL067C	16070	0.23	RNA metabolic process
YBL067C	6091	0.06	generation of precursor metabolites and energy
YBL067C	6810	0.08	transport
YBL067C	6950	0.01	response to stress
YBL067C	51186	0.05	cofactor metabolic process
YBL067C	6766	0.57	vitamin metabolic process
YNL215W	51276	1	chromosome organization
YDR144C	6810	1	transport
YNL238W	6810	1	transport
YDR304C	6810	1	transport
YLR315W	7059	1	chromosome segregation
YAL034C	16070	1	RNA metabolic process
YFR024C-A	6810	1	transport
YGR071C	16070	0.82	RNA metabolic process
YGR071C	6350	0.17	transcription
YGR071C	51276	0.01	chromosome organization
YKL091C	6950	1	response to stress
YFR017C	7049	0.01	cell cycle
YFR017C	46483	0.01	heterocycle metabolic process
YFR017C	6810	0.02	transport
YFR017C	6350	0.25	transcription
YFR017C	51276	0.06	chromosome organization
YFR017C	6950	0.09	response to stress
YFR017C	16044	0.01	membrane organization
YFR017C	42221	0.01	response to chemical stimulus
YFR017C	6464	0.4	protein modification process
YFR017C	44262	0.02	cellular carbohydrate metabolic process
YFR017C	7165	0.02	signal transduction
YFR017C	44257	0.06	cellular protein catabolic process
YFR017C	6766	0.01	vitamin metabolic process
YFR017C	6725	0.03	cellular aromatic compound metabolic process
YHR033W	6950	1	response to stress
YNR068C	16070	0.05	RNA metabolic process
YNR068C	7049	0.71	cell cycle
YNR068C	6810	0.03	transport
YNR068C	6350	0.03	transcription
YNR068C	6457	0.13	protein folding
YNR068C	7010	0.03	cytoskeleton organization
YNR068C	44262	0.02	cellular carbohydrate metabolic process
YMR154C	6810	1	transport
YLR422W	6350	1	transcription
YEL005C	16070	0.01	RNA metabolic process
YEL005C	6810	0.99	transport
YML054C	6091	1	generation of precursor metabolites and energy
YHR128W	6810	1	transport
YDL186W	42221	0.36	response to chemical stimulus
YDL186W	746	0.36	conjugation
YDL186W	7165	0.28	signal transduction
YDL180W	42221	1	response to chemical stimulus
YNL134C	6950	1	response to stress
YJR134C	16070	1	RNA metabolic process
YJL057C	6464	1	protein modification process
YDL178W	16070	0.12	RNA metabolic process
YDL178W	6519	0.88	cellular amino acid and derivative metabolic process
YER158C	16070	0.01	RNA metabolic process
YER158C	6810	0.98	transport
YER158C	6350	0.01	transcription
YBR301W	6950	0.03	response to stress
YBR301W	7047	0.97	cell wall organization
YJL172W	16070	1	RNA metabolic process
YBR264C	6810	1	transport
YGL198W	6810	1	transport
YML072C	6412	1	translation
YHR136C	6810	0.05	transport
YHR136C	6950	0.95	response to stress
YDR036C	6412	0.04	translation
YDR036C	7005	0.96	mitochondrion organization
YEL043W	42254	0.02	ribosome biogenesis
YEL043W	6810	0.98	transport
YLR070C	6950	0.01	response to stress
YLR070C	44262	0.99	cellular carbohydrate metabolic process
YLR037C	6950	0.03	response to stress
YLR037C	7047	0.97	cell wall organization
YJR151C	6950	0.03	response to stress
YJR151C	7047	0.97	cell wall organization
YDR452W	6810	0.03	transport
YDR452W	6950	0.97	response to stress
YPL014W	16070	0.01	RNA metabolic process
YPL014W	6810	0.98	transport
YPL014W	6350	0.01	transcription
YDL204W	6950	1	response to stress
YCR069W	51276	1	chromosome organization
YIL151C	16070	1	RNA metabolic process
YPL049C	42221	0.79	response to chemical stimulus
YPL049C	746	0.21	conjugation
YLL032C	16070	0.49	RNA metabolic process
YLL032C	7049	0.03	cell cycle
YLL032C	6259	0.09	DNA metabolic process
YLL032C	44255	0.01	cellular lipid metabolic process
YLL032C	6464	0.38	protein modification process
YAL060W	6950	1	response to stress
YCR082W	6950	1	response to stress
Q0060	16070	1	RNA metabolic process
YKR091W	16070	1	RNA metabolic process
YDR020C	42254	0.01	ribosome biogenesis
YDR020C	16070	0.96	RNA metabolic process
YDR020C	6810	0.03	transport
YDL091C	6950	1	response to stress
YGR268C	6810	1	transport
YHR156C	16070	1	RNA metabolic process
YIL096C	42254	1	ribosome biogenesis
YBR054W	6810	1	transport
YGL053W	6950	1	response to stress
YHR101C	6810	1	transport
YDL114W	44255	1	cellular lipid metabolic process
YOR393W	6091	0.52	generation of precursor metabolites and energy
YOR393W	16044	0.03	membrane organization
YOR393W	44262	0.43	cellular carbohydrate metabolic process
YOR393W	7033	0.02	vacuole organization
YHR146W	6950	1	response to stress
YDR068W	44257	1	cellular protein catabolic process
YNL335W	42221	1	response to chemical stimulus
YOR252W	42254	1	ribosome biogenesis
YGR272C	42254	1	ribosome biogenesis
YOR009W	6950	0.03	response to stress
YOR009W	7047	0.97	cell wall organization
YJL108C	44255	1	cellular lipid metabolic process
YAL036C	42254	0.1	ribosome biogenesis
YAL036C	16070	0.9	RNA metabolic process
YBR052C	6950	1	response to stress
YML017W	16070	0.81	RNA metabolic process
YML017W	6259	0.19	DNA metabolic process
YKL061W	16070	0.01	RNA metabolic process
YKL061W	6810	0.99	transport
YMR233W	51276	1	chromosome organization
YGR283C	42254	1	ribosome biogenesis
YMR040W	44257	1	cellular protein catabolic process
YHR076W	6810	0.77	transport
YHR076W	6464	0.23	protein modification process
YLR297W	6950	1	response to stress
YJL026W	6950	1	response to stress
YMR086W	6950	1	response to stress
YHR179W	42221	1	response to chemical stimulus
YBR137W	6950	1	response to stress
YOR042W	6464	1	protein modification process
YDR049W	44257	1	cellular protein catabolic process
YDR316W	45333	0.28	cellular respiration
YDR316W	6091	0.13	generation of precursor metabolites and energy
YDR316W	7005	0.04	mitochondrion organization
YDR316W	70271	0.02	protein complex biogenesis
YDR316W	51186	0.53	cofactor metabolic process
YGL221C	51186	1	cofactor metabolic process
YIR039C	6810	1	transport
Q0255	16070	1	RNA metabolic process
YMR195W	6950	1	response to stress
YNL087W	16070	0.01	RNA metabolic process
YNL087W	6810	0.99	transport
YEL044W	51276	1	chromosome organization
YNL124W	6412	1	translation
YDR349C	6810	1	transport
YLR410W	16070	0.57	RNA metabolic process
YLR410W	7049	0.02	cell cycle
YLR410W	6810	0.03	transport
YLR410W	7005	0.02	mitochondrion organization
YLR410W	6350	0.36	transcription
YKL161C	6464	1	protein modification process
YER067W	6950	1	response to stress
YOR247W	7047	1	cell wall organization
YLL054C	6810	1	transport
YBL104C	16070	1	RNA metabolic process
YHL029C	6950	1	response to stress
YAR068W	6810	1	transport
YDR132C	42254	0.01	ribosome biogenesis
YDR132C	16070	0.02	RNA metabolic process
YDR132C	7049	0.06	cell cycle
YDR132C	6091	0.04	generation of precursor metabolites and energy
YDR132C	6810	0.68	transport
YDR132C	6350	0.01	transcription
YDR132C	6950	0.06	response to stress
YDR132C	44262	0.1	cellular carbohydrate metabolic process
YDR132C	7124	0.01	pseudohyphal growth
YDR132C	44257	0.01	cellular protein catabolic process
YCR016W	42254	1	ribosome biogenesis
YCL050C	16070	0.03	RNA metabolic process
YCL050C	6810	0.8	transport
YCL050C	6519	0.17	cellular amino acid and derivative metabolic process
YCR043C	6810	1	transport
YGR043C	6950	1	response to stress
YHR057C	6950	1	response to stress
YBL060W	6810	1	transport
YJL066C	6950	1	response to stress
YML101C	6950	1	response to stress
YJR138W	16070	1	RNA metabolic process
YDR533C	6950	1	response to stress
YKL128C	46483	1	heterocycle metabolic process
YNL175C	42254	1	ribosome biogenesis
YKL157W	6950	1	response to stress
YLR327C	6950	1	response to stress
YDR357C	16070	0.01	RNA metabolic process
YDR357C	6810	0.99	transport
YKR011C	44257	1	cellular protein catabolic process
YHR032W	7049	1	cell cycle
YNL144C	6810	1	transport
YLR187W	16070	1	RNA metabolic process
YHR149C	16070	0.5	RNA metabolic process
YHR149C	6350	0.5	transcription
YAR075W	16070	1	RNA metabolic process
YDL025C	6464	1	protein modification process
YHL014C	6412	1	translation
YMR323W	6091	0.52	generation of precursor metabolites and energy
YMR323W	16044	0.03	membrane organization
YMR323W	44262	0.43	cellular carbohydrate metabolic process
YMR323W	7033	0.02	vacuole organization
YHR218W	42254	0.01	ribosome biogenesis
YHR218W	16070	0.05	RNA metabolic process
YHR218W	7049	0.02	cell cycle
YHR218W	6259	0.14	DNA metabolic process
YHR218W	46483	0.02	heterocycle metabolic process
YHR218W	7005	0.01	mitochondrion organization
YHR218W	70271	0.03	protein complex biogenesis
YHR218W	6350	0.01	transcription
YHR218W	51276	0.22	chromosome organization
YHR218W	16192	0.01	vesicle-mediated transport
YHR218W	7126	0.03	meiosis
YHR218W	16044	0.01	membrane organization
YHR218W	6997	0.01	nucleus organization
YHR218W	30435	0.01	sporulation resulting in formation of a cellular spore
YHR218W	42221	0.01	response to chemical stimulus
YHR218W	6519	0.01	cellular amino acid and derivative metabolic process
YHR218W	44255	0.04	cellular lipid metabolic process
YHR218W	6464	0.03	protein modification process
YHR218W	7114	0.02	cell budding
YHR218W	7010	0.02	cytoskeleton organization
YHR218W	44262	0.01	cellular carbohydrate metabolic process
YHR218W	16050	0.06	vesicle organization
YHR218W	7033	0.03	vacuole organization
YHR218W	32989	0.04	cellular component morphogenesis
YHR218W	7124	0.01	pseudohyphal growth
YHR218W	7165	0.01	signal transduction
YHR218W	7031	0.02	peroxisome organization
YHR218W	44257	0.03	cellular protein catabolic process
YHR218W	7047	0.01	cell wall organization
YHR218W	910	0.01	cytokinesis
YHR218W	6766	0.03	vitamin metabolic process
YHR218W	19725	0.01	cellular homeostasis
YHR218W	32196	0.02	transposition
YCR076C	16070	1	RNA metabolic process
YLR149C	6950	1	response to stress
YGL117W	16070	0.03	RNA metabolic process
YGL117W	6810	0.76	transport
YGL117W	6519	0.21	cellular amino acid and derivative metabolic process
YLR244C	6412	0.03	translation
YLR244C	16070	0.13	RNA metabolic process
YLR244C	6810	0.83	transport
YLR244C	7010	0.01	cytoskeleton organization
YIR036C	6950	1	response to stress
YIR035C	44255	1	cellular lipid metabolic process
YDR391C	6950	1	response to stress
YNL300W	16070	0.01	RNA metabolic process
YNL300W	6810	0.98	transport
YNL300W	6350	0.01	transcription
YER170W	6412	1	translation
YKR013W	16070	1	RNA metabolic process
YPL275W	6810	0.99	transport
YPL275W	6350	0.01	transcription
YOL098C	6810	1	transport
YNR004W	6810	1	transport
YNL115C	6950	1	response to stress
YNL108C	6950	1	response to stress
YNL086W	16070	0.01	RNA metabolic process
YNL086W	6810	0.99	transport
YMR010W	51276	0.45	chromosome organization
YMR010W	6950	0.55	response to stress
YLR082C	6950	1	response to stress
YLL056C	6810	0.52	transport
YLL056C	42221	0.48	response to chemical stimulus
YLL053C	6810	1	transport
YKR015C	16070	1	RNA metabolic process
YJR114W	6810	0.12	transport
YJR114W	6464	0.88	protein modification process
YJR061W	7049	1	cell cycle
YJL216C	6810	0.52	transport
YJL216C	42221	0.48	response to chemical stimulus
YJL118W	16070	0.99	RNA metabolic process
YJL118W	46483	0.01	heterocycle metabolic process
YJL079C	16070	0.76	RNA metabolic process
YJL079C	6810	0.23	transport
YJL079C	44255	0.01	cellular lipid metabolic process
YJL078C	16070	0.76	RNA metabolic process
YJL078C	6810	0.23	transport
YJL078C	44255	0.01	cellular lipid metabolic process
YJL068C	6950	1	response to stress
YHR214W	6810	1	transport
YGR273C	42254	1	ribosome biogenesis
YGR196C	16070	1	RNA metabolic process
YGL258W	16070	0.6	RNA metabolic process
YGL258W	6810	0.04	transport
YGL258W	6350	0.11	transcription
YGL258W	44255	0.01	cellular lipid metabolic process
YGL258W	19725	0.24	cellular homeostasis
YGL160W	6810	1	transport
YGL140C	6810	1	transport
YFR011C	7049	0.01	cell cycle
YFR011C	46483	0.01	heterocycle metabolic process
YFR011C	6810	0.02	transport
YFR011C	6350	0.25	transcription
YFR011C	51276	0.06	chromosome organization
YFR011C	6950	0.09	response to stress
YFR011C	16044	0.01	membrane organization
YFR011C	42221	0.01	response to chemical stimulus
YFR011C	6464	0.4	protein modification process
YFR011C	44262	0.02	cellular carbohydrate metabolic process
YFR011C	7165	0.02	signal transduction
YFR011C	44257	0.06	cellular protein catabolic process
YFR011C	6766	0.01	vitamin metabolic process
YFR011C	6725	0.03	cellular aromatic compound metabolic process
YFR006W	7049	0.01	cell cycle
YFR006W	46483	0.01	heterocycle metabolic process
YFR006W	6810	0.02	transport
YFR006W	6350	0.25	transcription
YFR006W	51276	0.06	chromosome organization
YFR006W	6950	0.09	response to stress
YFR006W	16044	0.01	membrane organization
YFR006W	42221	0.01	response to chemical stimulus
YFR006W	6464	0.4	protein modification process
YFR006W	44262	0.02	cellular carbohydrate metabolic process
YFR006W	7165	0.02	signal transduction
YFR006W	44257	0.06	cellular protein catabolic process
YFR006W	6766	0.01	vitamin metabolic process
YFR006W	6725	0.03	cellular aromatic compound metabolic process
YFL012W	7049	0.01	cell cycle
YFL012W	46483	0.01	heterocycle metabolic process
YFL012W	6810	0.02	transport
YFL012W	6350	0.25	transcription
YFL012W	51276	0.06	chromosome organization
YFL012W	6950	0.09	response to stress
YFL012W	16044	0.01	membrane organization
YFL012W	42221	0.01	response to chemical stimulus
YFL012W	6464	0.4	protein modification process
YFL012W	44262	0.02	cellular carbohydrate metabolic process
YFL012W	7165	0.02	signal transduction
YFL012W	44257	0.06	cellular protein catabolic process
YFL012W	6766	0.01	vitamin metabolic process
YFL012W	6725	0.03	cellular aromatic compound metabolic process
YEL071W	16070	0.12	RNA metabolic process
YEL071W	6519	0.88	cellular amino acid and derivative metabolic process
YEL035C	6412	0.73	translation
YEL035C	6950	0.02	response to stress
YEL035C	51186	0.25	cofactor metabolic process
YDR032C	6950	1	response to stress
YDL243C	6950	0.87	response to stress
YDL243C	42221	0.13	response to chemical stimulus
YDL183C	6810	1	transport
YDL063C	16070	1	RNA metabolic process
YDL021W	16070	1	RNA metabolic process
YDL012C	7049	1	cell cycle
YBR255W	6810	1	transport
YBR197C	16070	0.99	RNA metabolic process
YBR197C	6810	0.01	transport
YBR047W	6810	1	transport
YBL049W	6810	0.12	transport
YBL049W	6464	0.88	protein modification process
YAR023C	46483	0.02	heterocycle metabolic process
YAR023C	6810	0.94	transport
YAR023C	6950	0.01	response to stress
YAR023C	44255	0.01	cellular lipid metabolic process
YAR023C	44257	0.02	cellular protein catabolic process
YJL023C	7005	1	mitochondrion organization
YLR120C	6810	1	transport
YIL170W	6810	1	transport
YGL157W	42221	1	response to chemical stimulus
YBR187W	16070	1	RNA metabolic process
YAL061W	6950	1	response to stress
YBR028C	6464	1	protein modification process
YLR253W	45333	0.28	cellular respiration
YLR253W	6091	0.13	generation of precursor metabolites and energy
YLR253W	7005	0.04	mitochondrion organization
YLR253W	70271	0.02	protein complex biogenesis
YLR253W	51186	0.53	cofactor metabolic process
YML131W	6950	1	response to stress
YJR159W	6810	0.78	transport
YJR159W	6950	0.22	response to stress
YGR031W	46483	0.01	heterocycle metabolic process
YGR031W	6810	0.11	transport
YGR031W	42221	0.88	response to chemical stimulus
YOR152C	6810	0.04	transport
YOR152C	6950	0.96	response to stress
YLR152C	6950	1	response to stress
YJL221C	6810	0.52	transport
YJL221C	42221	0.01	response to chemical stimulus
YJL221C	44262	0.47	cellular carbohydrate metabolic process
YHR045W	6810	1	transport
YHR017W	6950	1	response to stress
YGR187C	16070	1	RNA metabolic process
YGL096W	16070	1	RNA metabolic process
YFL010C	7049	0.01	cell cycle
YFL010C	46483	0.01	heterocycle metabolic process
YFL010C	6810	0.02	transport
YFL010C	6350	0.25	transcription
YFL010C	51276	0.06	chromosome organization
YFL010C	6950	0.09	response to stress
YFL010C	16044	0.01	membrane organization
YFL010C	42221	0.01	response to chemical stimulus
YFL010C	6464	0.4	protein modification process
YFL010C	44262	0.02	cellular carbohydrate metabolic process
YFL010C	7165	0.02	signal transduction
YFL010C	44257	0.06	cellular protein catabolic process
YFL010C	6766	0.01	vitamin metabolic process
YFL010C	6725	0.03	cellular aromatic compound metabolic process
YER037W	6950	1	response to stress
YEL049W	6810	1	transport
YCR104W	6810	1	transport
YCR007C	46483	0.02	heterocycle metabolic process
YCR007C	6810	0.94	transport
YCR007C	6950	0.01	response to stress
YCR007C	44255	0.01	cellular lipid metabolic process
YCR007C	44257	0.02	cellular protein catabolic process
YCR004C	6950	1	response to stress
YML117W	16070	1	RNA metabolic process
YIL136W	6950	1	response to stress
YDR070C	6950	1	response to stress
YHR162W	16070	0.03	RNA metabolic process
YHR162W	6810	0.76	transport
YHR162W	6519	0.21	cellular amino acid and derivative metabolic process
YML087C	16070	1	RNA metabolic process
YDL048C	16070	0.01	RNA metabolic process
YDL048C	6810	0.98	transport
YDL048C	6350	0.01	transcription
YJR055W	7049	1	cell cycle
YJL123C	16070	0.99	RNA metabolic process
YJL123C	46483	0.01	heterocycle metabolic process
YIL117C	6519	1	cellular amino acid and derivative metabolic process
YHR028C	6519	1	cellular amino acid and derivative metabolic process
YBR157C	6464	1	protein modification process
YGL079W	16070	0.01	RNA metabolic process
YGL079W	6810	0.99	transport
YIL130W	16070	0.49	RNA metabolic process
YIL130W	6350	0.51	transcription
YER004W	6950	1	response to stress
YIL108W	6810	1	transport
YEL076C	42254	0.01	ribosome biogenesis
YEL076C	16070	0.05	RNA metabolic process
YEL076C	7049	0.02	cell cycle
YEL076C	6259	0.14	DNA metabolic process
YEL076C	46483	0.02	heterocycle metabolic process
YEL076C	7005	0.01	mitochondrion organization
YEL076C	70271	0.03	protein complex biogenesis
YEL076C	6350	0.01	transcription
YEL076C	51276	0.22	chromosome organization
YEL076C	16192	0.01	vesicle-mediated transport
YEL076C	7126	0.03	meiosis
YEL076C	16044	0.01	membrane organization
YEL076C	6997	0.01	nucleus organization
YEL076C	30435	0.01	sporulation resulting in formation of a cellular spore
YEL076C	42221	0.01	response to chemical stimulus
YEL076C	6519	0.01	cellular amino acid and derivative metabolic process
YEL076C	44255	0.04	cellular lipid metabolic process
YEL076C	6464	0.03	protein modification process
YEL076C	7114	0.02	cell budding
YEL076C	7010	0.02	cytoskeleton organization
YEL076C	44262	0.01	cellular carbohydrate metabolic process
YEL076C	16050	0.06	vesicle organization
YEL076C	7033	0.03	vacuole organization
YEL076C	32989	0.04	cellular component morphogenesis
YEL076C	7124	0.01	pseudohyphal growth
YEL076C	7165	0.01	signal transduction
YEL076C	7031	0.02	peroxisome organization
YEL076C	44257	0.03	cellular protein catabolic process
YEL076C	7047	0.01	cell wall organization
YEL076C	910	0.01	cytokinesis
YEL076C	6766	0.03	vitamin metabolic process
YEL076C	19725	0.01	cellular homeostasis
YEL076C	32196	0.02	transposition
YLR058C	6519	1	cellular amino acid and derivative metabolic process
YBR222C	6950	0.99	response to stress
YBR222C	6519	0.01	cellular amino acid and derivative metabolic process
YKR102W	16070	0.51	RNA metabolic process
YKR102W	6350	0.49	transcription
YJL217W	6950	1	response to stress
YHL048W	6810	0.91	transport
YHL048W	44255	0.09	cellular lipid metabolic process
YCR105W	6810	0.99	transport
YCR105W	6950	0.01	response to stress
YIL043C	6412	1	translation
YNL022C	42254	1	ribosome biogenesis
YGR201C	16070	0.01	RNA metabolic process
YGR201C	6810	0.03	transport
YGR201C	6350	0.02	transcription
YGR201C	16044	0.01	membrane organization
YGR201C	42221	0.91	response to chemical stimulus
YGR201C	6519	0.01	cellular amino acid and derivative metabolic process
YGR201C	51186	0.01	cofactor metabolic process
YAR020C	7005	0.05	mitochondrion organization
YAR020C	70271	0.03	protein complex biogenesis
YAR020C	6950	0.01	response to stress
YAR020C	42221	0.05	response to chemical stimulus
YAR020C	16050	0.06	vesicle organization
YAR020C	7047	0.8	cell wall organization
YDL241W	6950	1	response to stress
YDL125C	6464	1	protein modification process
YDL133W	16070	0.11	RNA metabolic process
YDL133W	6259	0.01	DNA metabolic process
YDL133W	6810	0.01	transport
YDL133W	16192	0.08	vesicle-mediated transport
YDL133W	30435	0.45	sporulation resulting in formation of a cellular spore
YDL133W	6464	0.34	protein modification process
YOL154W	6810	1	transport
YBL113C	42254	0.01	ribosome biogenesis
YBL113C	16070	0.05	RNA metabolic process
YBL113C	7049	0.02	cell cycle
YBL113C	6259	0.14	DNA metabolic process
YBL113C	46483	0.02	heterocycle metabolic process
YBL113C	7005	0.01	mitochondrion organization
YBL113C	70271	0.03	protein complex biogenesis
YBL113C	6350	0.01	transcription
YBL113C	51276	0.22	chromosome organization
YBL113C	16192	0.01	vesicle-mediated transport
YBL113C	7126	0.03	meiosis
YBL113C	16044	0.01	membrane organization
YBL113C	6997	0.01	nucleus organization
YBL113C	30435	0.01	sporulation resulting in formation of a cellular spore
YBL113C	42221	0.01	response to chemical stimulus
YBL113C	6519	0.01	cellular amino acid and derivative metabolic process
YBL113C	44255	0.04	cellular lipid metabolic process
YBL113C	6464	0.03	protein modification process
YBL113C	7114	0.02	cell budding
YBL113C	7010	0.02	cytoskeleton organization
YBL113C	44262	0.01	cellular carbohydrate metabolic process
YBL113C	16050	0.06	vesicle organization
YBL113C	7033	0.03	vacuole organization
YBL113C	32989	0.04	cellular component morphogenesis
YBL113C	7124	0.01	pseudohyphal growth
YBL113C	7165	0.01	signal transduction
YBL113C	7031	0.02	peroxisome organization
YBL113C	44257	0.03	cellular protein catabolic process
YBL113C	7047	0.01	cell wall organization
YBL113C	910	0.01	cytokinesis
YBL113C	6766	0.03	vitamin metabolic process
YBL113C	19725	0.01	cellular homeostasis
YBL113C	32196	0.02	transposition
YGL110C	42254	1	ribosome biogenesis
YJR136C	42254	0.06	ribosome biogenesis
YJR136C	6412	0.38	translation
YJR136C	16070	0.01	RNA metabolic process
YJR136C	7005	0.26	mitochondrion organization
YJR136C	42221	0.28	response to chemical stimulus
YJR136C	32989	0.01	cellular component morphogenesis
YLR151C	6950	1	response to stress
YER079W	6950	1	response to stress
YNL035C	16070	1	RNA metabolic process
YEL076C-A	42254	0.01	ribosome biogenesis
YEL076C-A	16070	0.05	RNA metabolic process
YEL076C-A	7049	0.02	cell cycle
YEL076C-A	6259	0.14	DNA metabolic process
YEL076C-A	46483	0.02	heterocycle metabolic process
YEL076C-A	7005	0.01	mitochondrion organization
YEL076C-A	70271	0.03	protein complex biogenesis
YEL076C-A	6350	0.01	transcription
YEL076C-A	51276	0.22	chromosome organization
YEL076C-A	16192	0.01	vesicle-mediated transport
YEL076C-A	7126	0.03	meiosis
YEL076C-A	16044	0.01	membrane organization
YEL076C-A	6997	0.01	nucleus organization
YEL076C-A	30435	0.01	sporulation resulting in formation of a cellular spore
YEL076C-A	42221	0.01	response to chemical stimulus
YEL076C-A	6519	0.01	cellular amino acid and derivative metabolic process
YEL076C-A	44255	0.04	cellular lipid metabolic process
YEL076C-A	6464	0.03	protein modification process
YEL076C-A	7114	0.02	cell budding
YEL076C-A	7010	0.02	cytoskeleton organization
YEL076C-A	44262	0.01	cellular carbohydrate metabolic process
YEL076C-A	16050	0.06	vesicle organization
YEL076C-A	7033	0.03	vacuole organization
YEL076C-A	32989	0.04	cellular component morphogenesis
YEL076C-A	7124	0.01	pseudohyphal growth
YEL076C-A	7165	0.01	signal transduction
YEL076C-A	7031	0.02	peroxisome organization
YEL076C-A	44257	0.03	cellular protein catabolic process
YEL076C-A	7047	0.01	cell wall organization
YEL076C-A	910	0.01	cytokinesis
YEL076C-A	6766	0.03	vitamin metabolic process
YEL076C-A	19725	0.01	cellular homeostasis
YEL076C-A	32196	0.02	transposition
YHR209W	6950	1	response to stress
YDL057W	7049	1	cell cycle
YKL050C	6950	1	response to stress
YGL083W	6464	1	protein modification process
YOR161C	6810	0.04	transport
YOR161C	6950	0.96	response to stress
YNL237W	6810	1	transport
YLR118C	46483	0.01	heterocycle metabolic process
YLR118C	6810	0.11	transport
YLR118C	42221	0.88	response to chemical stimulus
YMR090W	6950	1	response to stress
YMR160W	6810	1	transport
YLR462W	42254	0.01	ribosome biogenesis
YLR462W	16070	0.05	RNA metabolic process
YLR462W	7049	0.02	cell cycle
YLR462W	6259	0.14	DNA metabolic process
YLR462W	46483	0.02	heterocycle metabolic process
YLR462W	7005	0.01	mitochondrion organization
YLR462W	70271	0.03	protein complex biogenesis
YLR462W	6350	0.01	transcription
YLR462W	51276	0.22	chromosome organization
YLR462W	16192	0.01	vesicle-mediated transport
YLR462W	7126	0.03	meiosis
YLR462W	16044	0.01	membrane organization
YLR462W	6997	0.01	nucleus organization
YLR462W	30435	0.01	sporulation resulting in formation of a cellular spore
YLR462W	42221	0.01	response to chemical stimulus
YLR462W	6519	0.01	cellular amino acid and derivative metabolic process
YLR462W	44255	0.04	cellular lipid metabolic process
YLR462W	6464	0.03	protein modification process
YLR462W	7114	0.02	cell budding
YLR462W	7010	0.02	cytoskeleton organization
YLR462W	44262	0.01	cellular carbohydrate metabolic process
YLR462W	16050	0.06	vesicle organization
YLR462W	7033	0.03	vacuole organization
YLR462W	32989	0.04	cellular component morphogenesis
YLR462W	7124	0.01	pseudohyphal growth
YLR462W	7165	0.01	signal transduction
YLR462W	7031	0.02	peroxisome organization
YLR462W	44257	0.03	cellular protein catabolic process
YLR462W	7047	0.01	cell wall organization
YLR462W	910	0.01	cytokinesis
YLR462W	6766	0.03	vitamin metabolic process
YLR462W	19725	0.01	cellular homeostasis
YLR462W	32196	0.02	transposition
YMR295C	16070	0.33	RNA metabolic process
YMR295C	7049	0.13	cell cycle
YMR295C	6259	0.01	DNA metabolic process
YMR295C	6350	0.39	transcription
YMR295C	7114	0.01	cell budding
YMR295C	7010	0.13	cytoskeleton organization
YLR356W	6950	1	response to stress
YIL087C	6950	1	response to stress
YNL217W	16070	1	RNA metabolic process
YOR285W	6950	1	response to stress
YJR083C	6810	1	transport
YJL218W	42254	0.01	ribosome biogenesis
YJL218W	16070	0.02	RNA metabolic process
YJL218W	7049	0.06	cell cycle
YJL218W	6091	0.04	generation of precursor metabolites and energy
YJL218W	6810	0.68	transport
YJL218W	6350	0.01	transcription
YJL218W	6950	0.06	response to stress
YJL218W	44262	0.1	cellular carbohydrate metabolic process
YJL218W	7124	0.01	pseudohyphal growth
YJL218W	44257	0.01	cellular protein catabolic process
YJL185C	7031	1	peroxisome organization
YIR016W	6950	0.01	response to stress
YIR016W	44262	0.99	cellular carbohydrate metabolic process
YHL018W	6810	1	transport
YGR247W	6810	0.26	transport
YGR247W	16192	0.2	vesicle-mediated transport
YGR247W	6950	0.03	response to stress
YGR247W	16044	0.18	membrane organization
YGR247W	42221	0.04	response to chemical stimulus
YGR247W	16050	0.29	vesicle organization
YDL237W	6950	1	response to stress
YBR284W	6810	1	transport
YBR239C	16070	0.58	RNA metabolic process
YBR239C	7049	0.02	cell cycle
YBR239C	6810	0.03	transport
YBR239C	6350	0.37	transcription
YBL081W	42254	1	ribosome biogenesis
YGR017W	16070	0.57	RNA metabolic process
YGR017W	7049	0.02	cell cycle
YGR017W	6810	0.03	transport
YGR017W	7005	0.02	mitochondrion organization
YGR017W	6350	0.36	transcription
YBR242W	42254	0.01	ribosome biogenesis
YBR242W	16070	0.99	RNA metabolic process
YLR408C	16070	0.01	RNA metabolic process
YLR408C	6810	0.99	transport
YML037C	6810	1	transport
YLR031W	42254	0.02	ribosome biogenesis
YLR031W	6810	0.98	transport
YHL046C	6810	1	transport
YNL200C	6950	1	response to stress
YDR504C	6950	1	response to stress
YBR056W	6950	1	response to stress
YLR211C	16070	0.97	RNA metabolic process
YLR211C	6350	0.02	transcription
YLR211C	42221	0.01	response to chemical stimulus
YMR253C	6810	1	transport
YBL111C	42254	0.01	ribosome biogenesis
YBL111C	16070	0.05	RNA metabolic process
YBL111C	7049	0.02	cell cycle
YBL111C	6259	0.14	DNA metabolic process
YBL111C	46483	0.02	heterocycle metabolic process
YBL111C	7005	0.01	mitochondrion organization
YBL111C	70271	0.03	protein complex biogenesis
YBL111C	6350	0.01	transcription
YBL111C	51276	0.22	chromosome organization
YBL111C	16192	0.01	vesicle-mediated transport
YBL111C	7126	0.03	meiosis
YBL111C	16044	0.01	membrane organization
YBL111C	6997	0.01	nucleus organization
YBL111C	30435	0.01	sporulation resulting in formation of a cellular spore
YBL111C	42221	0.01	response to chemical stimulus
YBL111C	6519	0.01	cellular amino acid and derivative metabolic process
YBL111C	44255	0.04	cellular lipid metabolic process
YBL111C	6464	0.03	protein modification process
YBL111C	7114	0.02	cell budding
YBL111C	7010	0.02	cytoskeleton organization
YBL111C	44262	0.01	cellular carbohydrate metabolic process
YBL111C	16050	0.06	vesicle organization
YBL111C	7033	0.03	vacuole organization
YBL111C	32989	0.04	cellular component morphogenesis
YBL111C	7124	0.01	pseudohyphal growth
YBL111C	7165	0.01	signal transduction
YBL111C	7031	0.02	peroxisome organization
YBL111C	44257	0.03	cellular protein catabolic process
YBL111C	7047	0.01	cell wall organization
YBL111C	910	0.01	cytokinesis
YBL111C	6766	0.03	vitamin metabolic process
YBL111C	19725	0.01	cellular homeostasis
YBL111C	32196	0.02	transposition
YMR226C	42221	1	response to chemical stimulus
YNR012W	42254	0.01	ribosome biogenesis
YNR012W	16070	0.96	RNA metabolic process
YNR012W	6810	0.03	transport
YLR042C	16070	1	RNA metabolic process
YCR101C	6810	1	transport
YAL044W-A	42221	0.91	response to chemical stimulus
YAL044W-A	51186	0.09	cofactor metabolic process
YDR124W	6412	0.98	translation
YDR124W	7005	0.02	mitochondrion organization
YBR204C	6950	1	response to stress
YHR117W	6810	0.03	transport
YHR117W	7005	0.97	mitochondrion organization
YGR203W	16070	0.03	RNA metabolic process
YGR203W	7049	0.7	cell cycle
YGR203W	42221	0.26	response to chemical stimulus
YGR203W	7059	0.01	chromosome segregation
YER152C	46483	1	heterocycle metabolic process
YBR053C	6950	1	response to stress
YAR066W	16070	1	RNA metabolic process
YJL151C	6810	1	transport
YJL200C	6519	1	cellular amino acid and derivative metabolic process
YPR048W	16070	1	RNA metabolic process
YEL075C	42254	0.01	ribosome biogenesis
YEL075C	16070	0.05	RNA metabolic process
YEL075C	7049	0.02	cell cycle
YEL075C	6259	0.14	DNA metabolic process
YEL075C	46483	0.02	heterocycle metabolic process
YEL075C	7005	0.01	mitochondrion organization
YEL075C	70271	0.03	protein complex biogenesis
YEL075C	6350	0.01	transcription
YEL075C	51276	0.22	chromosome organization
YEL075C	16192	0.01	vesicle-mediated transport
YEL075C	7126	0.03	meiosis
YEL075C	16044	0.01	membrane organization
YEL075C	6997	0.01	nucleus organization
YEL075C	30435	0.01	sporulation resulting in formation of a cellular spore
YEL075C	42221	0.01	response to chemical stimulus
YEL075C	6519	0.01	cellular amino acid and derivative metabolic process
YEL075C	44255	0.04	cellular lipid metabolic process
YEL075C	6464	0.03	protein modification process
YEL075C	7114	0.02	cell budding
YEL075C	7010	0.02	cytoskeleton organization
YEL075C	44262	0.01	cellular carbohydrate metabolic process
YEL075C	16050	0.06	vesicle organization
YEL075C	7033	0.03	vacuole organization
YEL075C	32989	0.04	cellular component morphogenesis
YEL075C	7124	0.01	pseudohyphal growth
YEL075C	7165	0.01	signal transduction
YEL075C	7031	0.02	peroxisome organization
YEL075C	44257	0.03	cellular protein catabolic process
YEL075C	7047	0.01	cell wall organization
YEL075C	910	0.01	cytokinesis
YEL075C	6766	0.03	vitamin metabolic process
YEL075C	19725	0.01	cellular homeostasis
YEL075C	32196	0.02	transposition
YLR460C	42221	1	response to chemical stimulus
YHR059W	6412	0.04	translation
YHR059W	7005	0.96	mitochondrion organization
YMR027W	19725	1	cellular homeostasis
YIL091C	42254	1	ribosome biogenesis
YDR366C	16070	1	RNA metabolic process
YMR222C	16070	0.28	RNA metabolic process
YMR222C	70271	0.2	protein complex biogenesis
YMR222C	6350	0.14	transcription
YMR222C	51276	0.22	chromosome organization
YMR222C	6464	0.16	protein modification process
YPL171C	6810	0.52	transport
YPL171C	42221	0.48	response to chemical stimulus
YIL172C	6810	0.52	transport
YIL172C	42221	0.01	response to chemical stimulus
YIL172C	44262	0.47	cellular carbohydrate metabolic process
YJL223C	6810	1	transport
YFL065C	42254	0.01	ribosome biogenesis
YFL065C	16070	0.05	RNA metabolic process
YFL065C	7049	0.02	cell cycle
YFL065C	6259	0.14	DNA metabolic process
YFL065C	46483	0.02	heterocycle metabolic process
YFL065C	7005	0.01	mitochondrion organization
YFL065C	70271	0.03	protein complex biogenesis
YFL065C	6350	0.01	transcription
YFL065C	51276	0.22	chromosome organization
YFL065C	16192	0.01	vesicle-mediated transport
YFL065C	7126	0.03	meiosis
YFL065C	16044	0.01	membrane organization
YFL065C	6997	0.01	nucleus organization
YFL065C	30435	0.01	sporulation resulting in formation of a cellular spore
YFL065C	42221	0.01	response to chemical stimulus
YFL065C	6519	0.01	cellular amino acid and derivative metabolic process
YFL065C	44255	0.04	cellular lipid metabolic process
YFL065C	6464	0.03	protein modification process
YFL065C	7114	0.02	cell budding
YFL065C	7010	0.02	cytoskeleton organization
YFL065C	44262	0.01	cellular carbohydrate metabolic process
YFL065C	16050	0.06	vesicle organization
YFL065C	7033	0.03	vacuole organization
YFL065C	32989	0.04	cellular component morphogenesis
YFL065C	7124	0.01	pseudohyphal growth
YFL065C	7165	0.01	signal transduction
YFL065C	7031	0.02	peroxisome organization
YFL065C	44257	0.03	cellular protein catabolic process
YFL065C	7047	0.01	cell wall organization
YFL065C	910	0.01	cytokinesis
YFL065C	6766	0.03	vitamin metabolic process
YFL065C	19725	0.01	cellular homeostasis
YFL065C	32196	0.02	transposition
YJR011C	16070	0.05	RNA metabolic process
YJR011C	6350	0.03	transcription
YJR011C	6457	0.9	protein folding
YJR011C	44262	0.02	cellular carbohydrate metabolic process
YPL236C	6464	1	protein modification process
YOL083W	6950	1	response to stress
YFL042C	16070	0.92	RNA metabolic process
YFL042C	6350	0.08	transcription
YOL007C	7049	1	cell cycle
YMR118C	51186	1	cofactor metabolic process
YKR074W	7005	1	mitochondrion organization
YNL071W	51186	1	cofactor metabolic process
YGL263W	6810	1	transport
YDR541C	6810	1	transport
YHR078W	6810	1	transport
YDR119W	6810	1	transport
YGR089W	42254	0.02	ribosome biogenesis
YGR089W	6810	0.98	transport
YNL305C	6950	1	response to stress
YOR131C	42254	0.01	ribosome biogenesis
YOR131C	6412	0.02	translation
YOR131C	16070	0.02	RNA metabolic process
YOR131C	45333	0.04	cellular respiration
YOR131C	6091	0.01	generation of precursor metabolites and energy
YOR131C	6259	0.01	DNA metabolic process
YOR131C	46483	0.05	heterocycle metabolic process
YOR131C	6810	0.03	transport
YOR131C	7005	0.04	mitochondrion organization
YOR131C	70271	0.06	protein complex biogenesis
YOR131C	6350	0.03	transcription
YOR131C	16192	0.04	vesicle-mediated transport
YOR131C	6457	0.02	protein folding
YOR131C	6950	0.01	response to stress
YOR131C	7126	0.04	meiosis
YOR131C	16044	0.01	membrane organization
YOR131C	6997	0.03	nucleus organization
YOR131C	30435	0.02	sporulation resulting in formation of a cellular spore
YOR131C	42221	0.03	response to chemical stimulus
YOR131C	6519	0.03	cellular amino acid and derivative metabolic process
YOR131C	6464	0.02	protein modification process
YOR131C	7114	0.02	cell budding
YOR131C	44262	0.02	cellular carbohydrate metabolic process
YOR131C	16050	0.04	vesicle organization
YOR131C	7059	0.05	chromosome segregation
YOR131C	7033	0.01	vacuole organization
YOR131C	32989	0.02	cellular component morphogenesis
YOR131C	746	0.05	conjugation
YOR131C	7124	0.02	pseudohyphal growth
YOR131C	7165	0.01	signal transduction
YOR131C	7031	0.03	peroxisome organization
YOR131C	51186	0.03	cofactor metabolic process
YOR131C	44257	0.02	cellular protein catabolic process
YOR131C	7047	0.01	cell wall organization
YOR131C	910	0.01	cytokinesis
YOR131C	6766	0.01	vitamin metabolic process
YOR131C	6725	0.01	cellular aromatic compound metabolic process
YOR131C	19725	0.03	cellular homeostasis
YOR131C	32196	0.04	transposition
YBR230C	6950	1	response to stress
YIL171W	6810	1	transport
YPL141C	6464	1	protein modification process
YEL023C	16070	1	RNA metabolic process
YCR061W	6950	1	response to stress
YBR150C	16070	0.92	RNA metabolic process
YBR150C	6350	0.08	transcription
YMR215W	6810	1	transport
YAR028W	6810	1	transport
YER039C	6810	1	transport
YAR010C	6412	1	translation
YAR027W	6810	1	transport
YLR389C	16070	1	RNA metabolic process
YNL095C	42254	1	ribosome biogenesis
YFL064C	42254	0.01	ribosome biogenesis
YFL064C	16070	0.05	RNA metabolic process
YFL064C	7049	0.02	cell cycle
YFL064C	6259	0.14	DNA metabolic process
YFL064C	46483	0.02	heterocycle metabolic process
YFL064C	7005	0.01	mitochondrion organization
YFL064C	70271	0.03	protein complex biogenesis
YFL064C	6350	0.01	transcription
YFL064C	51276	0.22	chromosome organization
YFL064C	16192	0.01	vesicle-mediated transport
YFL064C	7126	0.03	meiosis
YFL064C	16044	0.01	membrane organization
YFL064C	6997	0.01	nucleus organization
YFL064C	30435	0.01	sporulation resulting in formation of a cellular spore
YFL064C	42221	0.01	response to chemical stimulus
YFL064C	6519	0.01	cellular amino acid and derivative metabolic process
YFL064C	44255	0.04	cellular lipid metabolic process
YFL064C	6464	0.03	protein modification process
YFL064C	7114	0.02	cell budding
YFL064C	7010	0.02	cytoskeleton organization
YFL064C	44262	0.01	cellular carbohydrate metabolic process
YFL064C	16050	0.06	vesicle organization
YFL064C	7033	0.03	vacuole organization
YFL064C	32989	0.04	cellular component morphogenesis
YFL064C	7124	0.01	pseudohyphal growth
YFL064C	7165	0.01	signal transduction
YFL064C	7031	0.02	peroxisome organization
YFL064C	44257	0.03	cellular protein catabolic process
YFL064C	7047	0.01	cell wall organization
YFL064C	910	0.01	cytokinesis
YFL064C	6766	0.03	vitamin metabolic process
YFL064C	19725	0.01	cellular homeostasis
YFL064C	32196	0.02	transposition
YNR065C	6810	1	transport
YHL042W	6810	1	transport
YMR111C	6810	1	transport
YCR100C	6810	1	transport
YLL023C	6810	1	transport
YFL062W	6810	1	transport
YLR225C	6950	1	response to stress
YHR022C	6810	1	transport
YDR506C	6950	1	response to stress
YGR295C	6810	0.94	transport
YGR295C	44255	0.06	cellular lipid metabolic process
YKL151C	6950	1	response to stress
YMR274C	6810	1	transport
YMR322C	6950	1	response to stress
YMR181C	6950	1	response to stress
YLR312C	6810	1	transport
YLR049C	16070	0.52	RNA metabolic process
YLR049C	6350	0.48	transcription
YJR056C	16070	1	RNA metabolic process
YIL001W	7049	1	cell cycle
YHR105W	6810	1	transport
YGR294W	6810	1	transport
YGR213C	6810	1	transport
YGL230C	6810	0.04	transport
YGL230C	6950	0.96	response to stress
YDR348C	16070	0.33	RNA metabolic process
YDR348C	7049	0.13	cell cycle
YDR348C	6259	0.01	DNA metabolic process
YDR348C	6350	0.39	transcription
YDR348C	7114	0.01	cell budding
YDR348C	7010	0.13	cytoskeleton organization
YDR128W	16070	0.99	RNA metabolic process
YDR128W	6519	0.01	cellular amino acid and derivative metabolic process
YDL246C	6950	1	response to stress
YDL110C	6950	1	response to stress
YDL001W	16070	0.11	RNA metabolic process
YDL001W	6259	0.01	DNA metabolic process
YDL001W	6810	0.01	transport
YDL001W	16192	0.08	vesicle-mediated transport
YDL001W	30435	0.45	sporulation resulting in formation of a cellular spore
YDL001W	6464	0.34	protein modification process
YAL049C	6464	0.49	protein modification process
YAL049C	7010	0.51	cytoskeleton organization
YDL206W	16070	0.46	RNA metabolic process
YDL206W	7049	0.03	cell cycle
YDL206W	6259	0.01	DNA metabolic process
YDL206W	6350	0.17	transcription
YDL206W	51276	0.01	chromosome organization
YDL206W	6464	0.31	protein modification process
YDL206W	746	0.01	conjugation
YJR008W	6950	1	response to stress
YGL261C	6810	1	transport
YMR107W	6950	0.52	response to stress
YMR107W	6464	0.48	protein modification process
YAL018C	6810	1	transport
YDR525W-A	6950	1	response to stress
YDR530C	16070	0.03	RNA metabolic process
YDR530C	6810	0.8	transport
YDR530C	6519	0.17	cellular amino acid and derivative metabolic process
YER087W	16070	1	RNA metabolic process
YFL020C	6810	1	transport
YGL259W	6810	1	transport
YGL101W	16070	0.95	RNA metabolic process
YGL101W	6810	0.05	transport
YER041W	16070	1	RNA metabolic process
YKL171W	7049	1	cell cycle
YPR015C	16070	0.02	RNA metabolic process
YPR015C	6350	0.98	transcription
YPR002W	6091	1	generation of precursor metabolites and energy
YJL161W	6950	1	response to stress
YOL153C	6810	1	transport
YMR259C	42254	0.98	ribosome biogenesis
YMR259C	16070	0.02	RNA metabolic process
YLR159W	6810	1	transport
YBL086C	6810	1	transport
YHR140W	6810	1	transport
YER189W	42254	0.01	ribosome biogenesis
YER189W	16070	0.05	RNA metabolic process
YER189W	7049	0.02	cell cycle
YER189W	6259	0.14	DNA metabolic process
YER189W	46483	0.02	heterocycle metabolic process
YER189W	7005	0.01	mitochondrion organization
YER189W	70271	0.03	protein complex biogenesis
YER189W	6350	0.01	transcription
YER189W	51276	0.22	chromosome organization
YER189W	16192	0.01	vesicle-mediated transport
YER189W	7126	0.03	meiosis
YER189W	16044	0.01	membrane organization
YER189W	6997	0.01	nucleus organization
YER189W	30435	0.01	sporulation resulting in formation of a cellular spore
YER189W	42221	0.01	response to chemical stimulus
YER189W	6519	0.01	cellular amino acid and derivative metabolic process
YER189W	44255	0.04	cellular lipid metabolic process
YER189W	6464	0.03	protein modification process
YER189W	7114	0.02	cell budding
YER189W	7010	0.02	cytoskeleton organization
YER189W	44262	0.01	cellular carbohydrate metabolic process
YER189W	16050	0.06	vesicle organization
YER189W	7033	0.03	vacuole organization
YER189W	32989	0.04	cellular component morphogenesis
YER189W	7124	0.01	pseudohyphal growth
YER189W	7165	0.01	signal transduction
YER189W	7031	0.02	peroxisome organization
YER189W	44257	0.03	cellular protein catabolic process
YER189W	7047	0.01	cell wall organization
YER189W	910	0.01	cytokinesis
YER189W	6766	0.03	vitamin metabolic process
YER189W	19725	0.01	cellular homeostasis
YER189W	32196	0.02	transposition
YGL081W	7049	1	cell cycle
YBL112C	42254	0.01	ribosome biogenesis
YBL112C	16070	0.05	RNA metabolic process
YBL112C	7049	0.02	cell cycle
YBL112C	6259	0.14	DNA metabolic process
YBL112C	46483	0.02	heterocycle metabolic process
YBL112C	7005	0.01	mitochondrion organization
YBL112C	70271	0.03	protein complex biogenesis
YBL112C	6350	0.01	transcription
YBL112C	51276	0.22	chromosome organization
YBL112C	16192	0.01	vesicle-mediated transport
YBL112C	7126	0.03	meiosis
YBL112C	16044	0.01	membrane organization
YBL112C	6997	0.01	nucleus organization
YBL112C	30435	0.01	sporulation resulting in formation of a cellular spore
YBL112C	42221	0.01	response to chemical stimulus
YBL112C	6519	0.01	cellular amino acid and derivative metabolic process
YBL112C	44255	0.04	cellular lipid metabolic process
YBL112C	6464	0.03	protein modification process
YBL112C	7114	0.02	cell budding
YBL112C	7010	0.02	cytoskeleton organization
YBL112C	44262	0.01	cellular carbohydrate metabolic process
YBL112C	16050	0.06	vesicle organization
YBL112C	7033	0.03	vacuole organization
YBL112C	32989	0.04	cellular component morphogenesis
YBL112C	7124	0.01	pseudohyphal growth
YBL112C	7165	0.01	signal transduction
YBL112C	7031	0.02	peroxisome organization
YBL112C	44257	0.03	cellular protein catabolic process
YBL112C	7047	0.01	cell wall organization
YBL112C	910	0.01	cytokinesis
YBL112C	6766	0.03	vitamin metabolic process
YBL112C	19725	0.01	cellular homeostasis
YBL112C	32196	0.02	transposition
YGR173W	42254	0.19	ribosome biogenesis
YGR173W	16070	0.81	RNA metabolic process
YOR284W	6810	1	transport
YDL130W-A	6091	0.06	generation of precursor metabolites and energy
YDL130W-A	46483	0.03	heterocycle metabolic process
YDL130W-A	6810	0.91	transport
YEL077C	42254	0.01	ribosome biogenesis
YEL077C	16070	0.05	RNA metabolic process
YEL077C	7049	0.02	cell cycle
YEL077C	6259	0.14	DNA metabolic process
YEL077C	46483	0.02	heterocycle metabolic process
YEL077C	7005	0.01	mitochondrion organization
YEL077C	70271	0.03	protein complex biogenesis
YEL077C	6350	0.01	transcription
YEL077C	51276	0.22	chromosome organization
YEL077C	16192	0.01	vesicle-mediated transport
YEL077C	7126	0.03	meiosis
YEL077C	16044	0.01	membrane organization
YEL077C	6997	0.01	nucleus organization
YEL077C	30435	0.01	sporulation resulting in formation of a cellular spore
YEL077C	42221	0.01	response to chemical stimulus
YEL077C	6519	0.01	cellular amino acid and derivative metabolic process
YEL077C	44255	0.04	cellular lipid metabolic process
YEL077C	6464	0.03	protein modification process
YEL077C	7114	0.02	cell budding
YEL077C	7010	0.02	cytoskeleton organization
YEL077C	44262	0.01	cellular carbohydrate metabolic process
YEL077C	16050	0.06	vesicle organization
YEL077C	7033	0.03	vacuole organization
YEL077C	32989	0.04	cellular component morphogenesis
YEL077C	7124	0.01	pseudohyphal growth
YEL077C	7165	0.01	signal transduction
YEL077C	7031	0.02	peroxisome organization
YEL077C	44257	0.03	cellular protein catabolic process
YEL077C	7047	0.01	cell wall organization
YEL077C	910	0.01	cytokinesis
YEL077C	6766	0.03	vitamin metabolic process
YEL077C	19725	0.01	cellular homeostasis
YEL077C	32196	0.02	transposition
YOR347C	6950	1	response to stress
YML082W	6519	1	cellular amino acid and derivative metabolic process
YDR111C	46483	1	heterocycle metabolic process
YBR285W	6950	1	response to stress
YIL176C	6810	0.78	transport
YIL176C	6950	0.22	response to stress
YCR099C	6810	1	transport
YHR219W	42254	0.01	ribosome biogenesis
YHR219W	16070	0.05	RNA metabolic process
YHR219W	7049	0.02	cell cycle
YHR219W	6259	0.14	DNA metabolic process
YHR219W	46483	0.02	heterocycle metabolic process
YHR219W	7005	0.01	mitochondrion organization
YHR219W	70271	0.03	protein complex biogenesis
YHR219W	6350	0.01	transcription
YHR219W	51276	0.22	chromosome organization
YHR219W	16192	0.01	vesicle-mediated transport
YHR219W	7126	0.03	meiosis
YHR219W	16044	0.01	membrane organization
YHR219W	6997	0.01	nucleus organization
YHR219W	30435	0.01	sporulation resulting in formation of a cellular spore
YHR219W	42221	0.01	response to chemical stimulus
YHR219W	6519	0.01	cellular amino acid and derivative metabolic process
YHR219W	44255	0.04	cellular lipid metabolic process
YHR219W	6464	0.03	protein modification process
YHR219W	7114	0.02	cell budding
YHR219W	7010	0.02	cytoskeleton organization
YHR219W	44262	0.01	cellular carbohydrate metabolic process
YHR219W	16050	0.06	vesicle organization
YHR219W	7033	0.03	vacuole organization
YHR219W	32989	0.04	cellular component morphogenesis
YHR219W	7124	0.01	pseudohyphal growth
YHR219W	7165	0.01	signal transduction
YHR219W	7031	0.02	peroxisome organization
YHR219W	44257	0.03	cellular protein catabolic process
YHR219W	7047	0.01	cell wall organization
YHR219W	910	0.01	cytokinesis
YHR219W	6766	0.03	vitamin metabolic process
YHR219W	19725	0.01	cellular homeostasis
YHR219W	32196	0.02	transposition
YLR177W	6950	1	response to stress
YHR112C	6519	1	cellular amino acid and derivative metabolic process
YMR084W	6950	1	response to stress
YOL161C	6810	1	transport
YMR262W	6950	1	response to stress
YDR542W	6810	1	transport
YFL066C	42254	0.01	ribosome biogenesis
YFL066C	16070	0.05	RNA metabolic process
YFL066C	7049	0.02	cell cycle
YFL066C	6259	0.14	DNA metabolic process
YFL066C	46483	0.02	heterocycle metabolic process
YFL066C	7005	0.01	mitochondrion organization
YFL066C	70271	0.03	protein complex biogenesis
YFL066C	6350	0.01	transcription
YFL066C	51276	0.22	chromosome organization
YFL066C	16192	0.01	vesicle-mediated transport
YFL066C	7126	0.03	meiosis
YFL066C	16044	0.01	membrane organization
YFL066C	6997	0.01	nucleus organization
YFL066C	30435	0.01	sporulation resulting in formation of a cellular spore
YFL066C	42221	0.01	response to chemical stimulus
YFL066C	6519	0.01	cellular amino acid and derivative metabolic process
YFL066C	44255	0.04	cellular lipid metabolic process
YFL066C	6464	0.03	protein modification process
YFL066C	7114	0.02	cell budding
YFL066C	7010	0.02	cytoskeleton organization
YFL066C	44262	0.01	cellular carbohydrate metabolic process
YFL066C	16050	0.06	vesicle organization
YFL066C	7033	0.03	vacuole organization
YFL066C	32989	0.04	cellular component morphogenesis
YFL066C	7124	0.01	pseudohyphal growth
YFL066C	7165	0.01	signal transduction
YFL066C	7031	0.02	peroxisome organization
YFL066C	44257	0.03	cellular protein catabolic process
YFL066C	7047	0.01	cell wall organization
YFL066C	910	0.01	cytokinesis
YFL066C	6766	0.03	vitamin metabolic process
YFL066C	19725	0.01	cellular homeostasis
YFL066C	32196	0.02	transposition
YLR464W	42254	0.01	ribosome biogenesis
YLR464W	16070	0.05	RNA metabolic process
YLR464W	7049	0.02	cell cycle
YLR464W	6259	0.14	DNA metabolic process
YLR464W	46483	0.02	heterocycle metabolic process
YLR464W	7005	0.01	mitochondrion organization
YLR464W	70271	0.03	protein complex biogenesis
YLR464W	6350	0.01	transcription
YLR464W	51276	0.22	chromosome organization
YLR464W	16192	0.01	vesicle-mediated transport
YLR464W	7126	0.03	meiosis
YLR464W	16044	0.01	membrane organization
YLR464W	6997	0.01	nucleus organization
YLR464W	30435	0.01	sporulation resulting in formation of a cellular spore
YLR464W	42221	0.01	response to chemical stimulus
YLR464W	6519	0.01	cellular amino acid and derivative metabolic process
YLR464W	44255	0.04	cellular lipid metabolic process
YLR464W	6464	0.03	protein modification process
YLR464W	7114	0.02	cell budding
YLR464W	7010	0.02	cytoskeleton organization
YLR464W	44262	0.01	cellular carbohydrate metabolic process
YLR464W	16050	0.06	vesicle organization
YLR464W	7033	0.03	vacuole organization
YLR464W	32989	0.04	cellular component morphogenesis
YLR464W	7124	0.01	pseudohyphal growth
YLR464W	7165	0.01	signal transduction
YLR464W	7031	0.02	peroxisome organization
YLR464W	44257	0.03	cellular protein catabolic process
YLR464W	7047	0.01	cell wall organization
YLR464W	910	0.01	cytokinesis
YLR464W	6766	0.03	vitamin metabolic process
YLR464W	19725	0.01	cellular homeostasis
YLR464W	32196	0.02	transposition
YLR278C	16070	1	RNA metabolic process
YHR003C	16070	0.12	RNA metabolic process
YHR003C	6519	0.88	cellular amino acid and derivative metabolic process
YPR203W	42254	0.01	ribosome biogenesis
YPR203W	16070	0.05	RNA metabolic process
YPR203W	7049	0.02	cell cycle
YPR203W	6259	0.14	DNA metabolic process
YPR203W	46483	0.02	heterocycle metabolic process
YPR203W	7005	0.01	mitochondrion organization
YPR203W	70271	0.03	protein complex biogenesis
YPR203W	6350	0.01	transcription
YPR203W	51276	0.22	chromosome organization
YPR203W	16192	0.01	vesicle-mediated transport
YPR203W	7126	0.03	meiosis
YPR203W	16044	0.01	membrane organization
YPR203W	6997	0.01	nucleus organization
YPR203W	30435	0.01	sporulation resulting in formation of a cellular spore
YPR203W	42221	0.01	response to chemical stimulus
YPR203W	6519	0.01	cellular amino acid and derivative metabolic process
YPR203W	44255	0.04	cellular lipid metabolic process
YPR203W	6464	0.03	protein modification process
YPR203W	7114	0.02	cell budding
YPR203W	7010	0.02	cytoskeleton organization
YPR203W	44262	0.01	cellular carbohydrate metabolic process
YPR203W	16050	0.06	vesicle organization
YPR203W	7033	0.03	vacuole organization
YPR203W	32989	0.04	cellular component morphogenesis
YPR203W	7124	0.01	pseudohyphal growth
YPR203W	7165	0.01	signal transduction
YPR203W	7031	0.02	peroxisome organization
YPR203W	44257	0.03	cellular protein catabolic process
YPR203W	7047	0.01	cell wall organization
YPR203W	910	0.01	cytokinesis
YPR203W	6766	0.03	vitamin metabolic process
YPR203W	19725	0.01	cellular homeostasis
YPR203W	32196	0.02	transposition
YHL049C	42254	0.01	ribosome biogenesis
YHL049C	16070	0.05	RNA metabolic process
YHL049C	7049	0.02	cell cycle
YHL049C	6259	0.14	DNA metabolic process
YHL049C	46483	0.02	heterocycle metabolic process
YHL049C	7005	0.01	mitochondrion organization
YHL049C	70271	0.03	protein complex biogenesis
YHL049C	6350	0.01	transcription
YHL049C	51276	0.22	chromosome organization
YHL049C	16192	0.01	vesicle-mediated transport
YHL049C	7126	0.03	meiosis
YHL049C	16044	0.01	membrane organization
YHL049C	6997	0.01	nucleus organization
YHL049C	30435	0.01	sporulation resulting in formation of a cellular spore
YHL049C	42221	0.01	response to chemical stimulus
YHL049C	6519	0.01	cellular amino acid and derivative metabolic process
YHL049C	44255	0.04	cellular lipid metabolic process
YHL049C	6464	0.03	protein modification process
YHL049C	7114	0.02	cell budding
YHL049C	7010	0.02	cytoskeleton organization
YHL049C	44262	0.01	cellular carbohydrate metabolic process
YHL049C	16050	0.06	vesicle organization
YHL049C	7033	0.03	vacuole organization
YHL049C	32989	0.04	cellular component morphogenesis
YHL049C	7124	0.01	pseudohyphal growth
YHL049C	7165	0.01	signal transduction
YHL049C	7031	0.02	peroxisome organization
YHL049C	44257	0.03	cellular protein catabolic process
YHL049C	7047	0.01	cell wall organization
YHL049C	910	0.01	cytokinesis
YHL049C	6766	0.03	vitamin metabolic process
YHL049C	19725	0.01	cellular homeostasis
YHL049C	32196	0.02	transposition
YJL126W	6519	1	cellular amino acid and derivative metabolic process
YHR039C-B	19725	1	cellular homeostasis
YDR307W	6810	1	transport
YOR091W	42254	0.1	ribosome biogenesis
YOR091W	16070	0.9	RNA metabolic process
YLR046C	6259	0.54	DNA metabolic process
YLR046C	6810	0.01	transport
YLR046C	6950	0.45	response to stress
YIL168W	6810	1	transport
YER187W	16070	1	RNA metabolic process
YBL107C	6950	1	response to stress
YLL058W	6519	1	cellular amino acid and derivative metabolic process
YKR105C	6810	1	transport
YGL185C	16070	0.12	RNA metabolic process
YGL185C	6519	0.88	cellular amino acid and derivative metabolic process
YDL167C	42254	1	ribosome biogenesis
YNL092W	6810	1	transport
YJR085C	6950	1	response to stress
YNL168C	6519	1	cellular amino acid and derivative metabolic process
YMR196W	6950	1	response to stress
YHL050C	42254	0.01	ribosome biogenesis
YHL050C	16070	0.05	RNA metabolic process
YHL050C	7049	0.02	cell cycle
YHL050C	6259	0.14	DNA metabolic process
YHL050C	46483	0.02	heterocycle metabolic process
YHL050C	7005	0.01	mitochondrion organization
YHL050C	70271	0.03	protein complex biogenesis
YHL050C	6350	0.01	transcription
YHL050C	51276	0.22	chromosome organization
YHL050C	16192	0.01	vesicle-mediated transport
YHL050C	7126	0.03	meiosis
YHL050C	16044	0.01	membrane organization
YHL050C	6997	0.01	nucleus organization
YHL050C	30435	0.01	sporulation resulting in formation of a cellular spore
YHL050C	42221	0.01	response to chemical stimulus
YHL050C	6519	0.01	cellular amino acid and derivative metabolic process
YHL050C	44255	0.04	cellular lipid metabolic process
YHL050C	6464	0.03	protein modification process
YHL050C	7114	0.02	cell budding
YHL050C	7010	0.02	cytoskeleton organization
YHL050C	44262	0.01	cellular carbohydrate metabolic process
YHL050C	16050	0.06	vesicle organization
YHL050C	7033	0.03	vacuole organization
YHL050C	32989	0.04	cellular component morphogenesis
YHL050C	7124	0.01	pseudohyphal growth
YHL050C	7165	0.01	signal transduction
YHL050C	7031	0.02	peroxisome organization
YHL050C	44257	0.03	cellular protein catabolic process
YHL050C	7047	0.01	cell wall organization
YHL050C	910	0.01	cytokinesis
YHL050C	6766	0.03	vitamin metabolic process
YHL050C	19725	0.01	cellular homeostasis
YHL050C	32196	0.02	transposition
YHR049W	6412	1	translation
YLR251W	6950	1	response to stress
YBR220C	42221	0.91	response to chemical stimulus
YBR220C	51186	0.09	cofactor metabolic process
YMR185W	42254	1	ribosome biogenesis
YNL274C	6950	1	response to stress
YIL127C	42254	1	ribosome biogenesis
YBR139W	6950	1	response to stress
YKL187C	6950	1	response to stress
YGR052W	6950	1	response to stress
YOL137W	6810	0.99	transport
YOL137W	70271	0.01	protein complex biogenesis
YIL167W	6519	0.98	cellular amino acid and derivative metabolic process
YIL167W	6464	0.02	protein modification process
YIR041W	6810	1	transport
YDR262W	6950	1	response to stress
YMR031C	6810	1	transport
YBR271W	42254	1	ribosome biogenesis
YOR219C	16070	1	RNA metabolic process
YCL057W	6950	0.01	response to stress
YCL057W	42221	0.99	response to chemical stimulus
YIL152W	16070	0.81	RNA metabolic process
YIL152W	70271	0.19	protein complex biogenesis
YKR075C	6810	1	transport
YFR023W	16070	1	RNA metabolic process
YDL038C	16070	0.01	RNA metabolic process
YDL038C	6810	0.76	transport
YDL038C	42221	0.08	response to chemical stimulus
YDL038C	746	0.15	conjugation
YNL313C	42254	1	ribosome biogenesis
YNL024C	16070	0.99	RNA metabolic process
YNL024C	6519	0.01	cellular amino acid and derivative metabolic process
YML119W	16070	0.49	RNA metabolic process
YML119W	7049	0.03	cell cycle
YML119W	6259	0.09	DNA metabolic process
YML119W	44255	0.01	cellular lipid metabolic process
YML119W	6464	0.38	protein modification process
YHR159W	7049	1	cell cycle
YFL067W	42254	0.01	ribosome biogenesis
YFL067W	16070	0.05	RNA metabolic process
YFL067W	7049	0.02	cell cycle
YFL067W	6259	0.14	DNA metabolic process
YFL067W	46483	0.02	heterocycle metabolic process
YFL067W	7005	0.01	mitochondrion organization
YFL067W	70271	0.03	protein complex biogenesis
YFL067W	6350	0.01	transcription
YFL067W	51276	0.22	chromosome organization
YFL067W	16192	0.01	vesicle-mediated transport
YFL067W	7126	0.03	meiosis
YFL067W	16044	0.01	membrane organization
YFL067W	6997	0.01	nucleus organization
YFL067W	30435	0.01	sporulation resulting in formation of a cellular spore
YFL067W	42221	0.01	response to chemical stimulus
YFL067W	6519	0.01	cellular amino acid and derivative metabolic process
YFL067W	44255	0.04	cellular lipid metabolic process
YFL067W	6464	0.03	protein modification process
YFL067W	7114	0.02	cell budding
YFL067W	7010	0.02	cytoskeleton organization
YFL067W	44262	0.01	cellular carbohydrate metabolic process
YFL067W	16050	0.06	vesicle organization
YFL067W	7033	0.03	vacuole organization
YFL067W	32989	0.04	cellular component morphogenesis
YFL067W	7124	0.01	pseudohyphal growth
YFL067W	7165	0.01	signal transduction
YFL067W	7031	0.02	peroxisome organization
YFL067W	44257	0.03	cellular protein catabolic process
YFL067W	7047	0.01	cell wall organization
YFL067W	910	0.01	cytokinesis
YFL067W	6766	0.03	vitamin metabolic process
YFL067W	19725	0.01	cellular homeostasis
YFL067W	32196	0.02	transposition
YOL048C	6950	1	response to stress
YIL092W	6412	0.01	translation
YIL092W	16070	0.36	RNA metabolic process
YIL092W	6091	0.01	generation of precursor metabolites and energy
YIL092W	6810	0.44	transport
YIL092W	7005	0.1	mitochondrion organization
YIL092W	70271	0.05	protein complex biogenesis
YIL092W	42221	0.01	response to chemical stimulus
YIL092W	44262	0.01	cellular carbohydrate metabolic process
YIL092W	746	0.01	conjugation
YNL155W	44257	1	cellular protein catabolic process
YLR250W	6950	1	response to stress
YKL065C	6810	1	transport
YHR097C	6950	1	response to stress
YNL196C	6810	1	transport
YFL051C	7049	0.02	cell cycle
YFL051C	6259	0.17	DNA metabolic process
YFL051C	6350	0.01	transcription
YFL051C	51276	0.03	chromosome organization
YFL051C	6950	0.65	response to stress
YFL051C	7126	0.01	meiosis
YFL051C	30435	0.01	sporulation resulting in formation of a cellular spore
YFL051C	7010	0.01	cytoskeleton organization
YFL051C	44262	0.07	cellular carbohydrate metabolic process
YFL051C	7059	0.01	chromosome segregation
YFL051C	32196	0.01	transposition
YDR134C	16070	0.01	RNA metabolic process
YDR134C	6810	0.99	transport
YAL008W	6950	1	response to stress
YPL023C	6519	1	cellular amino acid and derivative metabolic process
YGR111W	6950	1	response to stress
YJR003C	42254	1	ribosome biogenesis
YNL160W	6950	1	response to stress
YBR062C	6950	1	response to stress
Q0075	16070	1	RNA metabolic process
YHR215W	6810	1	transport
YLR351C	6519	1	cellular amino acid and derivative metabolic process
YBR302C	6810	1	transport
YHL021C	6950	1	response to stress
YML030W	7005	1	mitochondrion organization
YKL071W	44255	1	cellular lipid metabolic process
YBL029W	6810	1	transport
YIL164C	6519	0.98	cellular amino acid and derivative metabolic process
YIL164C	6464	0.02	protein modification process
YKL063C	6810	0.11	transport
YKL063C	44255	0.89	cellular lipid metabolic process
YMR110C	6950	1	response to stress
YBR269C	6950	1	response to stress
YLR413W	6810	1	transport
YOL087C	16070	0.23	RNA metabolic process
YOL087C	6091	0.06	generation of precursor metabolites and energy
YOL087C	6810	0.08	transport
YOL087C	6950	0.01	response to stress
YOL087C	51186	0.05	cofactor metabolic process
YOL087C	6766	0.57	vitamin metabolic process
YPL277C	6810	0.05	transport
YPL277C	7005	0.01	mitochondrion organization
YPL277C	6950	0.87	response to stress
YPL277C	30435	0.01	sporulation resulting in formation of a cellular spore
YPL277C	42221	0.04	response to chemical stimulus
YPL277C	19725	0.02	cellular homeostasis
YNL040W	6810	1	transport
YMR085W	6950	1	response to stress
YML020W	6810	0.98	transport
YML020W	6950	0.02	response to stress
YLR281C	6950	0.52	response to stress
YLR281C	6464	0.48	protein modification process
YIL165C	6519	0.98	cellular amino acid and derivative metabolic process
YIL165C	6464	0.02	protein modification process
YIL024C	6950	1	response to stress
YDR061W	16070	1	RNA metabolic process
YCL001W-A	42254	0.05	ribosome biogenesis
YCL001W-A	6412	0.01	translation
YCL001W-A	16070	0.02	RNA metabolic process
YCL001W-A	7049	0.02	cell cycle
YCL001W-A	45333	0.05	cellular respiration
YCL001W-A	6091	0.03	generation of precursor metabolites and energy
YCL001W-A	6259	0.03	DNA metabolic process
YCL001W-A	46483	0.02	heterocycle metabolic process
YCL001W-A	6810	0.02	transport
YCL001W-A	7005	0.01	mitochondrion organization
YCL001W-A	70271	0.01	protein complex biogenesis
YCL001W-A	6350	0.03	transcription
YCL001W-A	51276	0.04	chromosome organization
YCL001W-A	16192	0.02	vesicle-mediated transport
YCL001W-A	6950	0.04	response to stress
YCL001W-A	7126	0.01	meiosis
YCL001W-A	16044	0.01	membrane organization
YCL001W-A	6997	0.03	nucleus organization
YCL001W-A	30435	0.06	sporulation resulting in formation of a cellular spore
YCL001W-A	42221	0.01	response to chemical stimulus
YCL001W-A	6519	0.01	cellular amino acid and derivative metabolic process
YCL001W-A	44255	0.01	cellular lipid metabolic process
YCL001W-A	6464	0.01	protein modification process
YCL001W-A	7114	0.02	cell budding
YCL001W-A	7010	0.02	cytoskeleton organization
YCL001W-A	44262	0.01	cellular carbohydrate metabolic process
YCL001W-A	16050	0.02	vesicle organization
YCL001W-A	7059	0.02	chromosome segregation
YCL001W-A	7033	0.03	vacuole organization
YCL001W-A	32989	0.04	cellular component morphogenesis
YCL001W-A	746	0.03	conjugation
YCL001W-A	7124	0.06	pseudohyphal growth
YCL001W-A	7031	0.01	peroxisome organization
YCL001W-A	51186	0.03	cofactor metabolic process
YCL001W-A	44257	0.02	cellular protein catabolic process
YCL001W-A	7047	0.02	cell wall organization
YCL001W-A	910	0.01	cytokinesis
YCL001W-A	6766	0.01	vitamin metabolic process
YCL001W-A	6725	0.02	cellular aromatic compound metabolic process
YCL001W-A	19725	0.05	cellular homeostasis
YCL001W-A	32196	0.03	transposition
YCL042W	6950	1	response to stress
YMR321C	6519	1	cellular amino acid and derivative metabolic process
YFR007W	6810	1	transport
YPL150W	6464	1	protein modification process
YBR090C	6950	1	response to stress
YEL073C	46483	0.54	heterocycle metabolic process
YEL073C	6725	0.46	cellular aromatic compound metabolic process
YDL072C	6950	1	response to stress
YDR067C	6950	1	response to stress
YOR286W	6464	1	protein modification process
YGL258W-A	6810	1	transport
YLR375W	16070	0.02	RNA metabolic process
YLR375W	6350	0.98	transcription
YKL168C	6464	1	protein modification process
YOR396W	42254	0.01	ribosome biogenesis
YOR396W	16070	0.05	RNA metabolic process
YOR396W	7049	0.02	cell cycle
YOR396W	6259	0.14	DNA metabolic process
YOR396W	46483	0.02	heterocycle metabolic process
YOR396W	7005	0.01	mitochondrion organization
YOR396W	70271	0.03	protein complex biogenesis
YOR396W	6350	0.01	transcription
YOR396W	51276	0.22	chromosome organization
YOR396W	16192	0.01	vesicle-mediated transport
YOR396W	7126	0.03	meiosis
YOR396W	16044	0.01	membrane organization
YOR396W	6997	0.01	nucleus organization
YOR396W	30435	0.01	sporulation resulting in formation of a cellular spore
YOR396W	42221	0.01	response to chemical stimulus
YOR396W	6519	0.01	cellular amino acid and derivative metabolic process
YOR396W	44255	0.04	cellular lipid metabolic process
YOR396W	6464	0.03	protein modification process
YOR396W	7114	0.02	cell budding
YOR396W	7010	0.02	cytoskeleton organization
YOR396W	44262	0.01	cellular carbohydrate metabolic process
YOR396W	16050	0.06	vesicle organization
YOR396W	7033	0.03	vacuole organization
YOR396W	32989	0.04	cellular component morphogenesis
YOR396W	7124	0.01	pseudohyphal growth
YOR396W	7165	0.01	signal transduction
YOR396W	7031	0.02	peroxisome organization
YOR396W	44257	0.03	cellular protein catabolic process
YOR396W	7047	0.01	cell wall organization
YOR396W	910	0.01	cytokinesis
YOR396W	6766	0.03	vitamin metabolic process
YOR396W	19725	0.01	cellular homeostasis
YOR396W	32196	0.02	transposition
YHR201C	6810	1	transport
YGR079W	42254	1	ribosome biogenesis
YPR003C	6810	0.98	transport
YPR003C	6950	0.02	response to stress
YOL022C	42254	1	ribosome biogenesis
YOR356W	44257	1	cellular protein catabolic process
YNL181W	44255	1	cellular lipid metabolic process
YJR124C	6810	1	transport
YGL203C	6810	1	transport
YBR013C	6810	1	transport
YFR024C	42254	0.98	ribosome biogenesis
YFR024C	16070	0.02	RNA metabolic process
YPR071W	6810	0.99	transport
YPR071W	70271	0.01	protein complex biogenesis
YIR007W	6412	0.02	translation
YIR007W	6457	0.02	protein folding
YIR007W	6950	0.11	response to stress
YIR007W	6519	0.85	cellular amino acid and derivative metabolic process
YER101C	6810	1	transport
YFR032C	7049	0.01	cell cycle
YFR032C	46483	0.01	heterocycle metabolic process
YFR032C	6810	0.02	transport
YFR032C	6350	0.25	transcription
YFR032C	51276	0.06	chromosome organization
YFR032C	6950	0.09	response to stress
YFR032C	16044	0.01	membrane organization
YFR032C	42221	0.01	response to chemical stimulus
YFR032C	6464	0.4	protein modification process
YFR032C	44262	0.02	cellular carbohydrate metabolic process
YFR032C	7165	0.02	signal transduction
YFR032C	44257	0.06	cellular protein catabolic process
YFR032C	6766	0.01	vitamin metabolic process
YFR032C	6725	0.03	cellular aromatic compound metabolic process
YNL010W	6950	1	response to stress
YMR002W	6950	1	response to stress
YGR237C	6950	1	response to stress
YMR310C	42254	1	ribosome biogenesis
YFR012W	16070	0.01	RNA metabolic process
YFR012W	6519	0.99	cellular amino acid and derivative metabolic process
YLR179C	16070	0.01	RNA metabolic process
YLR179C	6810	0.99	transport
YMR252C	6810	0.23	transport
YMR252C	44255	0.77	cellular lipid metabolic process
YBR071W	16070	0.52	RNA metabolic process
YBR071W	6350	0.48	transcription
YNL122C	16070	0.01	RNA metabolic process
YNL122C	6810	0.99	transport
YLR243W	42254	0.06	ribosome biogenesis
YLR243W	16070	0.94	RNA metabolic process
YBR287W	6810	1	transport
YAL064C-A	7049	0.02	cell cycle
YAL064C-A	6259	0.17	DNA metabolic process
YAL064C-A	6350	0.01	transcription
YAL064C-A	51276	0.03	chromosome organization
YAL064C-A	6950	0.65	response to stress
YAL064C-A	7126	0.01	meiosis
YAL064C-A	30435	0.01	sporulation resulting in formation of a cellular spore
YAL064C-A	7010	0.01	cytoskeleton organization
YAL064C-A	44262	0.07	cellular carbohydrate metabolic process
YAL064C-A	7059	0.01	chromosome segregation
YAL064C-A	32196	0.01	transposition
YLR072W	6810	0.03	transport
YLR072W	7005	0.97	mitochondrion organization
YNL146W	44255	1	cellular lipid metabolic process
YBR147W	6950	1	response to stress
YGR026W	6412	1	translation
YLR257W	6950	1	response to stress
YMR258C	6950	1	response to stress
YOL159C	6810	1	transport
YIR024C	6810	1	transport
YEL001C	6810	1	transport
YPR202W	42254	0.01	ribosome biogenesis
YPR202W	16070	0.05	RNA metabolic process
YPR202W	7049	0.02	cell cycle
YPR202W	6259	0.14	DNA metabolic process
YPR202W	46483	0.02	heterocycle metabolic process
YPR202W	7005	0.01	mitochondrion organization
YPR202W	70271	0.03	protein complex biogenesis
YPR202W	6350	0.01	transcription
YPR202W	51276	0.22	chromosome organization
YPR202W	16192	0.01	vesicle-mediated transport
YPR202W	7126	0.03	meiosis
YPR202W	16044	0.01	membrane organization
YPR202W	6997	0.01	nucleus organization
YPR202W	30435	0.01	sporulation resulting in formation of a cellular spore
YPR202W	42221	0.01	response to chemical stimulus
YPR202W	6519	0.01	cellular amino acid and derivative metabolic process
YPR202W	44255	0.04	cellular lipid metabolic process
YPR202W	6464	0.03	protein modification process
YPR202W	7114	0.02	cell budding
YPR202W	7010	0.02	cytoskeleton organization
YPR202W	44262	0.01	cellular carbohydrate metabolic process
YPR202W	16050	0.06	vesicle organization
YPR202W	7033	0.03	vacuole organization
YPR202W	32989	0.04	cellular component morphogenesis
YPR202W	7124	0.01	pseudohyphal growth
YPR202W	7165	0.01	signal transduction
YPR202W	7031	0.02	peroxisome organization
YPR202W	44257	0.03	cellular protein catabolic process
YPR202W	7047	0.01	cell wall organization
YPR202W	910	0.01	cytokinesis
YPR202W	6766	0.03	vitamin metabolic process
YPR202W	19725	0.01	cellular homeostasis
YPR202W	32196	0.02	transposition
YMR209C	6810	1	transport
YIL177C	16070	0.99	RNA metabolic process
YIL177C	44262	0.01	cellular carbohydrate metabolic process
YFL052W	6950	1	response to stress
YCR015C	16070	0.03	RNA metabolic process
YCR015C	7049	0.7	cell cycle
YCR015C	42221	0.26	response to chemical stimulus
YCR015C	7059	0.01	chromosome segregation
YCL046W	7005	1	mitochondrion organization
YOL131W	6810	1	transport
YCL074W	746	1	conjugation
YOR114W	6950	1	response to stress
YKL094W	6810	0.11	transport
YKL094W	44255	0.89	cellular lipid metabolic process
YMR124W	42254	0.02	ribosome biogenesis
YMR124W	6810	0.98	transport
YOR289W	6950	1	response to stress
YLR392C	16070	1	RNA metabolic process
YGR015C	16070	0.02	RNA metabolic process
YGR015C	6519	0.97	cellular amino acid and derivative metabolic process
YGR015C	6464	0.01	protein modification process
YPL109C	45333	0.28	cellular respiration
YPL109C	6091	0.13	generation of precursor metabolites and energy
YPL109C	7005	0.04	mitochondrion organization
YPL109C	70271	0.02	protein complex biogenesis
YPL109C	51186	0.53	cofactor metabolic process
YOR228C	6810	1	transport
YDL037C	16070	0.01	RNA metabolic process
YDL037C	6810	0.76	transport
YDL037C	42221	0.08	response to chemical stimulus
YDL037C	746	0.15	conjugation
YLR271W	6810	0.98	transport
YLR271W	6950	0.02	response to stress
YOL047C	6810	1	transport
YBL044W	6412	0.04	translation
YBL044W	7005	0.96	mitochondrion organization
YIL137C	42254	0.01	ribosome biogenesis
YIL137C	16070	0.99	RNA metabolic process
YNR063W	42221	1	response to chemical stimulus
YIL090W	6810	1	transport
YKL039W	6810	1	transport
YOR003W	6810	1	transport
YIL060W	16070	0.01	RNA metabolic process
YIL060W	6350	0.99	transcription
YBL108C-A	7005	0.01	mitochondrion organization
YBL108C-A	6950	0.01	response to stress
YBL108C-A	7047	0.98	cell wall organization
YER080W	16070	1	RNA metabolic process
YCL068C	42221	0.36	response to chemical stimulus
YCL068C	746	0.36	conjugation
YCL068C	7165	0.28	signal transduction
YJL197W	6810	1	transport
YDL157C	42254	0.01	ribosome biogenesis
YDL157C	16070	0.99	RNA metabolic process
YPL264C	6810	1	transport
YGR146C	16070	0.01	RNA metabolic process
YGR146C	6350	0.99	transcription
YPL054W	6950	1	response to stress
YKR096W	16070	1	RNA metabolic process
YKR023W	42254	1	ribosome biogenesis
YNR018W	42254	1	ribosome biogenesis
YLR326W	6810	1	transport
YKR049C	6950	1	response to stress
YPL225W	16070	1	RNA metabolic process
YOL084W	6950	1	response to stress
YGR066C	6810	1	transport
YPL165C	6950	1	response to stress
YMR148W	6810	1	transport
YDR282C	42254	0.01	ribosome biogenesis
YDR282C	6412	0.02	translation
YDR282C	16070	0.01	RNA metabolic process
YDR282C	45333	0.01	cellular respiration
YDR282C	6091	0.02	generation of precursor metabolites and energy
YDR282C	6259	0.01	DNA metabolic process
YDR282C	6810	0.01	transport
YDR282C	6350	0.67	transcription
YDR282C	51276	0.01	chromosome organization
YDR282C	16192	0.01	vesicle-mediated transport
YDR282C	6457	0.01	protein folding
YDR282C	7126	0.01	meiosis
YDR282C	16044	0.02	membrane organization
YDR282C	6519	0.02	cellular amino acid and derivative metabolic process
YDR282C	6464	0.02	protein modification process
YDR282C	44262	0.02	cellular carbohydrate metabolic process
YDR282C	7059	0.01	chromosome segregation
YDR282C	7033	0.01	vacuole organization
YDR282C	7031	0.02	peroxisome organization
YDR282C	44257	0.01	cellular protein catabolic process
YDR282C	7047	0.01	cell wall organization
YDR282C	910	0.02	cytokinesis
YDR282C	6725	0.02	cellular aromatic compound metabolic process
YDR282C	32196	0.02	transposition
YGR042W	6810	0.99	transport
YGR042W	6950	0.01	response to stress
YHR054C	6810	1	transport
YDR042C	16070	1	RNA metabolic process
YKL077W	6950	1	response to stress
YNL195C	6950	1	response to stress
YGR168C	16070	0.01	RNA metabolic process
YGR168C	6810	0.99	transport
YNR014W	6950	1	response to stress
YIL067C	16070	0.46	RNA metabolic process
YIL067C	7049	0.03	cell cycle
YIL067C	6259	0.01	DNA metabolic process
YIL067C	6350	0.17	transcription
YIL067C	51276	0.01	chromosome organization
YIL067C	6464	0.31	protein modification process
YIL067C	746	0.01	conjugation
YNL208W	6810	1	transport
YOR093C	16070	0.99	RNA metabolic process
YOR093C	6519	0.01	cellular amino acid and derivative metabolic process
YOL157C	6810	1	transport
YGR149W	6950	1	response to stress
YGR243W	6950	0.01	response to stress
YGR243W	44262	0.99	cellular carbohydrate metabolic process
YMR175W	6950	0.52	response to stress
YMR175W	6464	0.48	protein modification process
YDL169C	6950	1	response to stress
YOR059C	6950	1	response to stress
YOR246C	44255	1	cellular lipid metabolic process
YPR106W	6464	1	protein modification process
YJL131C	51186	1	cofactor metabolic process
YBR016W	6950	1	response to stress
YML108W	42254	0.41	ribosome biogenesis
YML108W	16070	0.59	RNA metabolic process
YJR149W	6810	1	transport
YDR338C	16070	1	RNA metabolic process
YHL012W	16070	1	RNA metabolic process
YGR045C	6810	0.26	transport
YGR045C	16192	0.2	vesicle-mediated transport
YGR045C	6950	0.03	response to stress
YGR045C	16044	0.18	membrane organization
YGR045C	42221	0.04	response to chemical stimulus
YGR045C	16050	0.29	vesicle organization
YNR066C	6810	1	transport
YIL089W	6259	0.54	DNA metabolic process
YIL089W	6810	0.01	transport
YIL089W	6950	0.45	response to stress
YJL171C	6810	1	transport
YGR127W	6950	1	response to stress
YML118W	42254	0.03	ribosome biogenesis
YML118W	6412	0.52	translation
YML118W	16070	0.01	RNA metabolic process
YML118W	7049	0.01	cell cycle
YML118W	6091	0.02	generation of precursor metabolites and energy
YML118W	6259	0.01	DNA metabolic process
YML118W	46483	0.02	heterocycle metabolic process
YML118W	6810	0.01	transport
YML118W	70271	0.01	protein complex biogenesis
YML118W	51276	0.01	chromosome organization
YML118W	16192	0.03	vesicle-mediated transport
YML118W	6457	0.01	protein folding
YML118W	6950	0.01	response to stress
YML118W	6997	0.01	nucleus organization
YML118W	30435	0.03	sporulation resulting in formation of a cellular spore
YML118W	42221	0.01	response to chemical stimulus
YML118W	44255	0.03	cellular lipid metabolic process
YML118W	6464	0.01	protein modification process
YML118W	7114	0.04	cell budding
YML118W	44262	0.02	cellular carbohydrate metabolic process
YML118W	16050	0.01	vesicle organization
YML118W	7165	0.02	signal transduction
YML118W	51186	0.02	cofactor metabolic process
YML118W	44257	0.01	cellular protein catabolic process
YML118W	910	0.03	cytokinesis
YML118W	6766	0.03	vitamin metabolic process
YML118W	19725	0.01	cellular homeostasis
YML118W	32196	0.02	transposition
YAR029W	7005	0.05	mitochondrion organization
YAR029W	70271	0.03	protein complex biogenesis
YAR029W	6950	0.01	response to stress
YAR029W	42221	0.05	response to chemical stimulus
YAR029W	16050	0.06	vesicle organization
YAR029W	7047	0.8	cell wall organization
YOR205C	6412	0.04	translation
YOR205C	7005	0.96	mitochondrion organization
YKR018C	6810	1	transport
YDR275W	16070	1	RNA metabolic process
YER039C-A	6810	1	transport
YOR264W	7049	1	cell cycle
YKR051W	6810	0.98	transport
YKR051W	6950	0.02	response to stress
YDR239C	16070	1	RNA metabolic process
[truncated: 886 more rows]

## Sheet: MF
ORF	GO ID	WPN Score	GO Term
YDL147W	16787	1	hydrolase activity
YER025W	5198	0.95	structural molecule activity
YER025W	3723	0.05	RNA binding
YER021W	16787	1	hydrolase activity
YDR429C	5198	0.95	structural molecule activity
YDR429C	3723	0.05	RNA binding
YBR170C	16787	1	hydrolase activity
YGR162W	3723	1	RNA binding
YDR138W	3723	0.93	RNA binding
YDR138W	16787	0.02	hydrolase activity
YDR138W	3677	0.05	DNA binding
YJR007W	5198	0.95	structural molecule activity
YJR007W	3723	0.05	RNA binding
YBR103W	16787	0.96	hydrolase activity
YBR103W	5515	0.04	protein binding
YBR079C	5198	0.95	structural molecule activity
YBR079C	3723	0.05	RNA binding
YGL049C	3723	1	RNA binding
YDL003W	16787	1	hydrolase activity
YDR473C	3723	1	RNA binding
YMR146C	5198	0.95	structural molecule activity
YMR146C	3723	0.05	RNA binding
YGL133W	16787	1	hydrolase activity
YGR200C	3723	1	RNA binding
YHR069C	3723	0.88	RNA binding
YHR069C	16787	0.12	hydrolase activity
YCR035C	3723	0.88	RNA binding
YCR035C	16787	0.12	hydrolase activity
YDR416W	3723	1	RNA binding
YAL034W-A	5515	1	protein binding
YCR077C	3723	1	RNA binding
YMR095C	5515	1	protein binding
YGL213C	3723	0.31	RNA binding
YGL213C	16787	0.25	hydrolase activity
YGL213C	5515	0.44	protein binding
YDL111C	3723	0.88	RNA binding
YDL111C	16787	0.12	hydrolase activity
YIR010W	5515	1	protein binding
YML062C	3723	0.93	RNA binding
YML062C	16787	0.02	hydrolase activity
YML062C	3677	0.05	DNA binding
YMR309C	5198	0.95	structural molecule activity
YMR309C	3723	0.05	RNA binding
YNL049C	5198	1	structural molecule activity
YBR017C	5198	1	structural molecule activity
YBR143C	5198	0.62	structural molecule activity
YBR143C	5515	0.38	protein binding
YBR055C	3723	1	RNA binding
YDR390C	16787	1	hydrolase activity
YJR065C	5515	1	protein binding
YGR095C	3723	0.88	RNA binding
YGR095C	16787	0.12	hydrolase activity
YHR167W	3723	0.93	RNA binding
YHR167W	16787	0.02	hydrolase activity
YHR167W	3677	0.05	DNA binding
YLR197W	3723	1	RNA binding
YBR234C	5515	1	protein binding
YJL069C	3723	1	RNA binding
YHR187W	16740	0.17	transferase activity
YHR187W	30528	0.83	transcription regulator activity
YDL092W	3723	1	RNA binding
YIL112W	16787	0.96	hydrolase activity
YIL112W	5515	0.04	protein binding
YLR117C	3723	1	RNA binding
YKL122C	3723	1	RNA binding
YCR033W	16787	0.96	hydrolase activity
YCR033W	5515	0.04	protein binding
YGL005C	5515	1	protein binding
YDR060W	3723	1	RNA binding
YNL107W	16787	0.13	hydrolase activity
YNL107W	16740	0.87	transferase activity
YGR103W	3723	1	RNA binding
YDL154W	16787	0.64	hydrolase activity
YDL154W	3677	0.36	DNA binding
YJR112W	5515	1	protein binding
YDR179C	16787	1	hydrolase activity
YBR288C	5515	1	protein binding
YDR280W	3723	0.88	RNA binding
YDR280W	16787	0.12	hydrolase activity
YDR385W	5198	1	structural molecule activity
YCL059C	3723	1	RNA binding
YGR132C	16787	0.62	hydrolase activity
YGR132C	16491	0.3	oxidoreductase activity
YGR132C	16740	0.08	transferase activity
YHR114W	5515	1	protein binding
YGL223C	5515	1	protein binding
YBL078C	16787	0.62	hydrolase activity
YBL078C	16491	0.3	oxidoreductase activity
YBL078C	16740	0.08	transferase activity
YBR211C	5515	1	protein binding
YDR088C	3723	1	RNA binding
YOR261C	16787	1	hydrolase activity
YML109W	16787	1	hydrolase activity
YHR197W	3723	1	RNA binding
YHR157W	16787	0.21	hydrolase activity
YHR157W	3677	0.35	DNA binding
YHR157W	5515	0.44	protein binding
YDR324C	3723	1	RNA binding
YLR384C	16740	0.17	transferase activity
YLR384C	30528	0.83	transcription regulator activity
YGR072W	16787	1	hydrolase activity
YGL086W	5515	1	protein binding
YER029C	3723	1	RNA binding
YDR027C	5515	1	protein binding
YDR238C	5515	1	protein binding
YAL032C	3723	1	RNA binding
YNL244C	5198	0.95	structural molecule activity
YNL244C	3723	0.05	RNA binding
YMR213W	3723	1	RNA binding
YDR152W	3723	1	RNA binding
YOR361C	5198	0.95	structural molecule activity
YOR361C	3723	0.05	RNA binding
YKR022C	3723	0.84	RNA binding
YKR022C	16787	0.16	hydrolase activity
YBR188C	3723	1	RNA binding
YDL145C	5515	1	protein binding
YML071C	5515	1	protein binding
YEL015W	16787	1	hydrolase activity
YBL074C	3723	1	RNA binding
YMR048W	16787	0.96	hydrolase activity
YMR048W	3677	0.04	DNA binding
YIL103W	5198	1	structural molecule activity
YGR195W	3723	0.88	RNA binding
YGR195W	16787	0.12	hydrolase activity
YLR009W	3723	1	RNA binding
YCL010C	30528	1	transcription regulator activity
YGL200C	16787	0.84	hydrolase activity
YGL200C	5215	0.16	transporter activity
YIL026C	16787	1	hydrolase activity
YAR002C-A	16787	0.84	hydrolase activity
YAR002C-A	5215	0.16	transporter activity
YNL232W	3723	0.88	RNA binding
YNL232W	16787	0.12	hydrolase activity
YLR033W	16787	1	hydrolase activity
YDR142C	5515	1	protein binding
YGL128C	3723	1	RNA binding
YGL151W	30528	1	transcription regulator activity
YJL107C	16491	1	oxidoreductase activity
YGR090W	3723	1	RNA binding
YGL137W	5515	1	protein binding
YGR158C	3723	0.88	RNA binding
YGR158C	16787	0.12	hydrolase activity
YGL090W	3677	1	DNA binding
YJL065C	16787	0.91	hydrolase activity
YJL065C	16740	0.09	transferase activity
YEL018W	16787	0.13	hydrolase activity
YEL018W	16740	0.87	transferase activity
YDR359C	16787	0.13	hydrolase activity
YDR359C	16740	0.87	transferase activity
YMR312W	16740	0.01	transferase activity
YMR312W	30528	0.99	transcription regulator activity
YNL110C	3723	1	RNA binding
YDR364C	3723	1	RNA binding
YCR020W-B	16787	1	hydrolase activity
YFL048C	5515	1	protein binding
YGR261C	5515	1	protein binding
YGR275W	16787	1	hydrolase activity
YCL027W	5515	1	protein binding
YGR041W	16787	1	hydrolase activity
YLR370C	5515	1	protein binding
YDR299W	3723	1	RNA binding
YDR407C	30234	1	enzyme regulator activity
YJR092W	16787	1	hydrolase activity
YHR085W	3723	1	RNA binding
YDR277C	5515	1	protein binding
YDR172W	5198	0.58	structural molecule activity
YDR172W	5515	0.42	protein binding
YNL051W	5515	1	protein binding
YPL210C	3723	1	RNA binding
YKL110C	16740	0.17	transferase activity
YKL110C	30528	0.83	transcription regulator activity
YBR173C	16787	1	hydrolase activity
YIL063C	5515	1	protein binding
YDR292C	16787	1	hydrolase activity
YGR129W	3723	1	RNA binding
YDR013W	16787	0.94	hydrolase activity
YDR013W	3677	0.05	DNA binding
YDR013W	5515	0.01	protein binding
YJR021C	16787	0.21	hydrolase activity
YJR021C	3677	0.35	DNA binding
YJR021C	5515	0.44	protein binding
YDR479C	16787	0.01	hydrolase activity
YDR479C	5515	0.99	protein binding
YFL013C	16787	1	hydrolase activity
YMR049C	3723	1	RNA binding
YNL076W	16787	1	hydrolase activity
YIL071C	16787	1	hydrolase activity
YER057C	5198	1	structural molecule activity
YGR023W	16787	0.62	hydrolase activity
YGR023W	4871	0.38	signal transducer activity
YER082C	3723	1	RNA binding
YOR310C	3723	1	RNA binding
YAL007C	16787	0.84	hydrolase activity
YAL007C	5215	0.16	transporter activity
YGR091W	3723	1	RNA binding
YDR108W	16787	0.89	hydrolase activity
YDR108W	30234	0.11	enzyme regulator activity
YGL145W	5515	1	protein binding
YGR232W	16787	1	hydrolase activity
YDR160W	5215	1	transporter activity
YCR086W	16787	1	hydrolase activity
YCR095C	16787	0.99	hydrolase activity
YCR095C	4721	0.01	phosphoprotein phosphatase activity
YGR134W	16787	0.99	hydrolase activity
YGR134W	16874	0.01	ligase activity
YAR073W	5198	1	structural molecule activity
YDL098C	3723	1	RNA binding
YLR440C	5515	1	protein binding
YJR067C	5198	0.04	structural molecule activity
YJR067C	3723	0.03	RNA binding
YJR067C	16787	0.45	hydrolase activity
YJR067C	16491	0.03	oxidoreductase activity
YJR067C	16779	0.02	nucleotidyltransferase activity
YJR067C	16740	0.06	transferase activity
YJR067C	3677	0.03	DNA binding
YJR067C	30528	0.04	transcription regulator activity
YJR067C	30234	0.02	enzyme regulator activity
YJR067C	5515	0.01	protein binding
YJR067C	16829	0.04	lyase activity
YJR067C	4672	0.02	protein kinase activity
YJR067C	16874	0.04	ligase activity
YJR067C	4871	0.03	signal transducer activity
YJR067C	8289	0.02	lipid binding
YJR067C	8233	0.01	peptidase activity
YJR067C	4386	0.02	helicase activity
YJR067C	16853	0.01	isomerase activity
YJR067C	45182	0.01	translation regulator activity
YJR067C	30533	0.07	triplet codon-amino acid adaptor activity
YDR325W	16787	1	hydrolase activity
YDR180W	16787	1	hydrolase activity
YJL013C	5515	1	protein binding
YIR012W	3723	1	RNA binding
YLR196W	3723	1	RNA binding
YLR035C	16787	0.64	hydrolase activity
YLR035C	3677	0.36	DNA binding
YGR145W	3723	1	RNA binding
YDR204W	16787	0.59	hydrolase activity
YDR204W	16491	0.3	oxidoreductase activity
YDR204W	16740	0.11	transferase activity
YHR111W	5198	1	structural molecule activity
YCL016C	16787	0.96	hydrolase activity
YCL016C	3677	0.04	DNA binding
YDR022C	16787	0.63	hydrolase activity
YDR022C	16740	0.04	transferase activity
YDR022C	5515	0.33	protein binding
YNL078W	5198	0.07	structural molecule activity
YNL078W	16787	0.82	hydrolase activity
YNL078W	16740	0.02	transferase activity
YNL078W	5515	0.06	protein binding
YNL078W	4672	0.03	protein kinase activity
YBL017C	5515	1	protein binding
YER092W	16787	1	hydrolase activity
YLR275W	3723	1	RNA binding
YLR221C	3723	1	RNA binding
YPL151C	3723	1	RNA binding
YHR191C	16787	0.96	hydrolase activity
YHR191C	3677	0.04	DNA binding
YHR098C	16787	1	hydrolase activity
YPL237W	5198	0.95	structural molecule activity
YPL237W	3723	0.05	RNA binding
YGR238C	5515	1	protein binding
YAL002W	5515	1	protein binding
YPL093W	3723	1	RNA binding
YHR171W	16787	0.64	hydrolase activity
YHR171W	16491	0.3	oxidoreductase activity
YHR171W	16740	0.06	transferase activity
YMR138W	5198	1	structural molecule activity
YCL001W	16787	0.84	hydrolase activity
YCL001W	5215	0.16	transporter activity
YDR101C	3723	1	RNA binding
YNL288W	16787	0.99	hydrolase activity
YNL288W	16874	0.01	ligase activity
YBR107C	5515	1	protein binding
YKL009W	3723	1	RNA binding
YNL287W	5515	1	protein binding
YBR216C	5515	1	protein binding
YDL070W	5515	1	protein binding
YJR050W	3723	1	RNA binding
YBL071W-A	5198	1	structural molecule activity
YDR489W	16787	0.94	hydrolase activity
YDR489W	3677	0.05	DNA binding
YDR489W	5515	0.01	protein binding
YOR272W	3723	1	RNA binding
YPL161C	16787	1	hydrolase activity
YDL058W	5515	1	protein binding
YDR383C	5515	1	protein binding
YJL030W	5515	1	protein binding
YLR336C	3723	1	RNA binding
YKL172W	3723	1	RNA binding
YDR398W	3723	1	RNA binding
YDR510W	16787	1	hydrolase activity
YCR067C	5198	0.72	structural molecule activity
YCR067C	16787	0.28	hydrolase activity
YAL020C	16787	1	hydrolase activity
YFR029W	5215	1	transporter activity
YIL097W	5198	0.02	structural molecule activity
YIL097W	16787	0.35	hydrolase activity
YIL097W	16491	0.03	oxidoreductase activity
YIL097W	5215	0.11	transporter activity
YIL097W	16779	0.01	nucleotidyltransferase activity
YIL097W	16740	0.01	transferase activity
YIL097W	3677	0.06	DNA binding
YIL097W	30528	0.05	transcription regulator activity
YIL097W	4672	0.01	protein kinase activity
YIL097W	3774	0.01	motor activity
YIL097W	16874	0.32	ligase activity
YIL097W	8289	0.01	lipid binding
YIL097W	30533	0.01	triplet codon-amino acid adaptor activity
YGR163W	16787	1	hydrolase activity
YAL010C	16787	0.62	hydrolase activity
YAL010C	16491	0.3	oxidoreductase activity
YAL010C	16740	0.08	transferase activity
YLL003W	5198	1	structural molecule activity
YIL076W	5515	1	protein binding
YNL056W	16787	0.99	hydrolase activity
YNL056W	4721	0.01	phosphoprotein phosphatase activity
YDL060W	3723	1	RNA binding
YER126C	3723	1	RNA binding
YBR118W	5198	1	structural molecule activity
YGL111W	3723	1	RNA binding
YOR065W	16491	1	oxidoreductase activity
YNL041C	5515	1	protein binding
YGR255C	16787	0.6	hydrolase activity
YGR255C	16491	0.29	oxidoreductase activity
YGR255C	16740	0.11	transferase activity
YGL127C	30528	1	transcription regulator activity
YGR166W	16787	0.12	hydrolase activity
YGR166W	30234	0.88	enzyme regulator activity
YGL113W	3677	0.99	DNA binding
YGL113W	5515	0.01	protein binding
YAL042W	16787	0.84	hydrolase activity
YAL042W	5215	0.16	transporter activity
YGR172C	16787	1	hydrolase activity
YJR058C	5515	1	protein binding
YMR244W	5198	0.04	structural molecule activity
YMR244W	16787	0.62	hydrolase activity
YMR244W	16740	0.33	transferase activity
YMR244W	5515	0.01	protein binding
YPL243W	3723	1	RNA binding
YIL017C	5198	0.02	structural molecule activity
YIL017C	16787	0.35	hydrolase activity
YIL017C	16491	0.03	oxidoreductase activity
YIL017C	5215	0.11	transporter activity
YIL017C	16779	0.01	nucleotidyltransferase activity
YIL017C	16740	0.01	transferase activity
YIL017C	3677	0.06	DNA binding
YIL017C	30528	0.05	transcription regulator activity
YIL017C	4672	0.01	protein kinase activity
YIL017C	3774	0.01	motor activity
YIL017C	16874	0.32	ligase activity
YIL017C	8289	0.01	lipid binding
YIL017C	30533	0.01	triplet codon-amino acid adaptor activity
YGL227W	5198	0.02	structural molecule activity
YGL227W	16787	0.35	hydrolase activity
YGL227W	16491	0.03	oxidoreductase activity
YGL227W	5215	0.11	transporter activity
YGL227W	16779	0.01	nucleotidyltransferase activity
YGL227W	16740	0.01	transferase activity
YGL227W	3677	0.06	DNA binding
YGL227W	30528	0.05	transcription regulator activity
YGL227W	4672	0.01	protein kinase activity
YGL227W	3774	0.01	motor activity
YGL227W	16874	0.32	ligase activity
YGL227W	8289	0.01	lipid binding
YGL227W	30533	0.01	triplet codon-amino acid adaptor activity
YJL024C	5515	1	protein binding
YFL023W	3723	1	RNA binding
YIL065C	16787	1	hydrolase activity
YDR363W-A	16787	1	hydrolase activity
YGR075C	3723	1	RNA binding
YEL030W	5515	1	protein binding
YIL140W	16787	1	hydrolase activity
YOR159C	3723	1	RNA binding
YBR094W	16787	1	hydrolase activity
YDR202C	16787	1	hydrolase activity
YJR005W	5515	1	protein binding
YFL004W	16787	0.92	hydrolase activity
YFL004W	16740	0.08	transferase activity
YJR002W	3723	1	RNA binding
YLL016W	16787	0.62	hydrolase activity
YLL016W	30234	0.38	enzyme regulator activity
YIL129C	5198	0.33	structural molecule activity
YIL129C	16787	0.36	hydrolase activity
YIL129C	16740	0.31	transferase activity
YDR492W	3723	1	RNA binding
YCR063W	3723	1	RNA binding
YAL027W	3723	1	RNA binding
YML069W	3677	0.01	DNA binding
YML069W	30528	0.99	transcription regulator activity
YBR065C	3723	1	RNA binding
YOR206W	3723	1	RNA binding
YJR048W	16491	1	oxidoreductase activity
YBL097W	16787	1	hydrolase activity
YDR162C	5515	1	protein binding
YLR007W	16787	1	hydrolase activity
YIL098C	5198	1	structural molecule activity
YBR108W	5515	1	protein binding
YCL014W	16787	1	hydrolase activity
YOL144W	3723	1	RNA binding
YGL197W	16787	1	hydrolase activity
YNL132W	3723	1	RNA binding
YFL017W-A	3723	1	RNA binding
YLR330W	5515	1	protein binding
YDR260C	5515	1	protein binding
YCL061C	16787	0.96	hydrolase activity
YCL061C	3677	0.04	DNA binding
YGL236C	16787	1	hydrolase activity
YKL119C	16787	1	hydrolase activity
YHR186C	5515	1	protein binding
YLR052W	16787	1	hydrolase activity
YEL052W	16787	1	hydrolase activity
YDL115C	16740	1	transferase activity
YHR194W	16787	0.62	hydrolase activity
YHR194W	16491	0.3	oxidoreductase activity
YHR194W	16740	0.08	transferase activity
YLR385C	16787	0.43	hydrolase activity
YLR385C	16740	0.54	transferase activity
YLR385C	3677	0.02	DNA binding
YLR385C	5515	0.01	protein binding
YDL105W	16787	1	hydrolase activity
YJL116C	5198	0.05	structural molecule activity
YJL116C	16787	0.62	hydrolase activity
YJL116C	16740	0.33	transferase activity
YDR184C	3723	1	RNA binding
YGL174W	3723	1	RNA binding
YGR136W	5515	1	protein binding
YLR373C	5515	1	protein binding
YJL112W	16787	1	hydrolase activity
YBL040C	5198	0.72	structural molecule activity
YBL040C	16787	0.28	hydrolase activity
YHR083W	5215	0.59	transporter activity
YHR083W	5515	0.41	protein binding
YGR245C	3723	1	RNA binding
YOR382W	5215	1	transporter activity
YMR028W	16787	1	hydrolase activity
YDL107W	16787	1	hydrolase activity
YIL070C	5198	1	structural molecule activity
YMR068W	5515	1	protein binding
YGR174C	16787	0.02	hydrolase activity
YGR174C	5215	0.98	transporter activity
YDR141C	16787	1	hydrolase activity
YGR130C	3723	0.28	RNA binding
YGR130C	16787	0.18	hydrolase activity
YGR130C	30234	0.54	enzyme regulator activity
YNL258C	5515	1	protein binding
YOL017W	16787	1	hydrolase activity
YMR078C	16787	0.96	hydrolase activity
YMR078C	3677	0.04	DNA binding
YIL123W	5198	0.33	structural molecule activity
YIL123W	16787	0.36	hydrolase activity
YIL123W	16740	0.31	transferase activity
YBR105C	5198	0.02	structural molecule activity
YBR105C	16787	0.35	hydrolase activity
YBR105C	16491	0.03	oxidoreductase activity
YBR105C	5215	0.11	transporter activity
YBR105C	16779	0.01	nucleotidyltransferase activity
YBR105C	16740	0.01	transferase activity
YBR105C	3677	0.06	DNA binding
YBR105C	30528	0.05	transcription regulator activity
YBR105C	4672	0.01	protein kinase activity
YBR105C	3774	0.01	motor activity
YBR105C	16874	0.32	ligase activity
YBR105C	8289	0.01	lipid binding
YBR105C	30533	0.01	triplet codon-amino acid adaptor activity
YDR057W	16787	1	hydrolase activity
YGR161C	16787	1	hydrolase activity
YDL149W	16787	1	hydrolase activity
YHR152W	16787	0.02	hydrolase activity
YHR152W	5515	0.98	protein binding
YJR041C	3723	1	RNA binding
YLR353W	16787	1	hydrolase activity
YKL081W	16787	1	hydrolase activity
YGR207C	16787	1	hydrolase activity
YKR042W	5198	0.05	structural molecule activity
YKR042W	16787	0.62	hydrolase activity
YKR042W	16740	0.33	transferase activity
YDL049C	16787	0.1	hydrolase activity
YDL049C	5515	0.9	protein binding
YGL054C	16787	1	hydrolase activity
YLL006W	16787	0.62	hydrolase activity
YLL006W	16491	0.3	oxidoreductase activity
YLL006W	16740	0.08	transferase activity
YGR284C	16787	0.83	hydrolase activity
YGR284C	5215	0.17	transporter activity
YMR179W	3677	1	DNA binding
YKR028W	16787	1	hydrolase activity
YKL189W	5198	0.33	structural molecule activity
YKL189W	16787	0.36	hydrolase activity
YKL189W	16740	0.31	transferase activity
YIR019C	16787	0.12	hydrolase activity
YIR019C	30528	0.88	transcription regulator activity
YIL011W	5198	0.99	structural molecule activity
YIL011W	3677	0.01	DNA binding
YHR150W	16787	0.01	hydrolase activity
YHR150W	5515	0.99	protein binding
YGR006W	3723	1	RNA binding
YGL195W	5198	1	structural molecule activity
YFR005C	3677	1	DNA binding
YER044C-A	16787	0.21	hydrolase activity
YER044C-A	3677	0.35	DNA binding
YER044C-A	5515	0.44	protein binding
YEL039C	16491	1	oxidoreductase activity
YEL017C-A	16787	0.75	hydrolase activity
YEL017C-A	5215	0.15	transporter activity
YEL017C-A	5515	0.1	protein binding
YDR505C	16787	0.98	hydrolase activity
YDR505C	16740	0.02	transferase activity
YDL069C	16787	0.43	hydrolase activity
YDL069C	16740	0.57	transferase activity
YAR050W	16787	0.12	hydrolase activity
YAR050W	30528	0.88	transcription regulator activity
YJL019W	5198	1	structural molecule activity
YHR042W	5198	0.78	structural molecule activity
YHR042W	16787	0.21	hydrolase activity
YHR042W	16491	0.01	oxidoreductase activity
YJL004C	16787	0.72	hydrolase activity
YJL004C	5515	0.28	protein binding
YIL008W	5198	1	structural molecule activity
YGR229C	16740	1	transferase activity
YIR005W	3723	1	RNA binding
YML121W	16787	1	hydrolase activity
YER071C	5515	1	protein binding
YBL028C	3723	1	RNA binding
YLR215C	5198	0.95	structural molecule activity
YLR215C	3723	0.05	RNA binding
YKL143W	3723	1	RNA binding
YBR186W	3677	1	DNA binding
YGR278W	3723	1	RNA binding
YCL028W	5515	1	protein binding
YKL014C	3723	1	RNA binding
YJL070C	16787	0.91	hydrolase activity
YJL070C	16740	0.09	transferase activity
YDR087C	3723	1	RNA binding
YDR139C	5515	1	protein binding
YBR231C	16787	0.43	hydrolase activity
YBR231C	16740	0.54	transferase activity
YBR231C	3677	0.02	DNA binding
YBR231C	5515	0.01	protein binding
YNR071C	5198	0.04	structural molecule activity
YNR071C	16787	0.62	hydrolase activity
YNR071C	16740	0.33	transferase activity
YNR071C	5515	0.01	protein binding
YAL011W	16787	0.43	hydrolase activity
YAL011W	16740	0.54	transferase activity
YAL011W	3677	0.02	DNA binding
YAL011W	5515	0.01	protein binding
YCR102C	16491	1	oxidoreductase activity
YCR020C	16740	1	transferase activity
YBR210W	30528	0.01	transcription regulator activity
YBR210W	5515	0.99	protein binding
YAR031W	16787	0.83	hydrolase activity
YAR031W	5215	0.12	transporter activity
YAR031W	16740	0.01	transferase activity
YAR031W	5515	0.04	protein binding
YLR074C	3723	1	RNA binding
YDR412W	3723	1	RNA binding
YBR194W	30528	0.01	transcription regulator activity
YBR194W	5515	0.99	protein binding
YMR302C	16787	1	hydrolase activity
YJR150C	5198	0.99	structural molecule activity
YJR150C	3677	0.01	DNA binding
YIR025W	5515	1	protein binding
YDL076C	16787	1	hydrolase activity
YCL039W	5198	0.02	structural molecule activity
YCL039W	16787	0.35	hydrolase activity
YCL039W	16491	0.03	oxidoreductase activity
YCL039W	5215	0.11	transporter activity
YCL039W	16779	0.01	nucleotidyltransferase activity
YCL039W	16740	0.01	transferase activity
YCL039W	3677	0.06	DNA binding
YCL039W	30528	0.05	transcription regulator activity
YCL039W	4672	0.01	protein kinase activity
YCL039W	3774	0.01	motor activity
YCL039W	16874	0.32	ligase activity
YCL039W	8289	0.01	lipid binding
YCL039W	30533	0.01	triplet codon-amino acid adaptor activity
YDR289C	16787	0.96	hydrolase activity
YDR289C	16740	0.04	transferase activity
YKL142W	16787	0.62	hydrolase activity
YKL142W	16491	0.3	oxidoreductase activity
YKL142W	16740	0.08	transferase activity
YKL040C	16787	0.06	hydrolase activity
YKL040C	16491	0.93	oxidoreductase activity
YKL040C	5515	0.01	protein binding
YFL060C	16491	1	oxidoreductase activity
YJL072C	16787	0.94	hydrolase activity
YJL072C	3677	0.05	DNA binding
YJL072C	5515	0.01	protein binding
YML012W	16787	0.84	hydrolase activity
YML012W	5215	0.16	transporter activity
YHR127W	3723	1	RNA binding
YER049W	3723	1	RNA binding
YBR270C	5515	1	protein binding
YDR351W	16787	0.87	hydrolase activity
YDR351W	16740	0.03	transferase activity
YDR351W	5515	0.1	protein binding
YGR049W	16491	1	oxidoreductase activity
YBL004W	3723	1	RNA binding
YGR266W	16787	1	hydrolase activity
YDR033W	16787	0.63	hydrolase activity
YDR033W	16491	0.29	oxidoreductase activity
YDR033W	16740	0.08	transferase activity
YDL153C	3723	1	RNA binding
YFL007W	16787	1	hydrolase activity
YBR225W	16787	1	hydrolase activity
YDR517W	16787	0.64	hydrolase activity
YDR517W	16740	0.04	transferase activity
YDR517W	5515	0.32	protein binding
YAL025C	3723	1	RNA binding
YDR415C	16787	1	hydrolase activity
YER072W	16787	0.92	hydrolase activity
YER072W	16740	0.08	transferase activity
YML052W	5515	1	protein binding
YKR063C	5515	1	protein binding
YLR018C	16787	0.83	hydrolase activity
YLR018C	5215	0.17	transporter activity
YDR267C	16787	0.07	hydrolase activity
YDR267C	5515	0.93	protein binding
YMR060C	16787	0.02	hydrolase activity
YMR060C	5215	0.57	transporter activity
YMR060C	5515	0.41	protein binding
YCR072C	3723	1	RNA binding
YLR409C	3723	1	RNA binding
YGL124C	16787	0.12	hydrolase activity
YGL124C	5515	0.88	protein binding
YBL066C	16787	1	hydrolase activity
YCR021C	16787	0.62	hydrolase activity
YCR021C	16491	0.3	oxidoreductase activity
YCR021C	16740	0.08	transferase activity
YFL061W	16491	1	oxidoreductase activity
YJR033C	16787	1	hydrolase activity
YKR027W	5515	1	protein binding
YFL014W	16787	0.62	hydrolase activity
YFL014W	16491	0.3	oxidoreductase activity
YFL014W	16740	0.08	transferase activity
YKL206C	16787	1	hydrolase activity
YDR339C	3723	1	RNA binding
YKL201C	16740	1	transferase activity
YDR361C	3723	1	RNA binding
YNL182C	3723	1	RNA binding
YBR078W	5515	1	protein binding
YNL215W	16787	1	hydrolase activity
YOR308C	3723	1	RNA binding
YBR185C	16787	1	hydrolase activity
YDR534C	5215	1	transporter activity
YDR495C	5515	1	protein binding
YGR105W	16787	1	hydrolase activity
YPL012W	3723	1	RNA binding
YCR032W	16787	0.12	hydrolase activity
YCR032W	16740	0.05	transferase activity
YCR032W	30528	0.53	transcription regulator activity
YCR032W	30234	0.29	enzyme regulator activity
YCR032W	5515	0.01	protein binding
YAL063C	16787	0.12	hydrolase activity
YAL063C	16740	0.05	transferase activity
YAL063C	30528	0.53	transcription regulator activity
YAL063C	30234	0.29	enzyme regulator activity
YAL063C	5515	0.01	protein binding
YIL051C	5198	1	structural molecule activity
YKR007W	16787	1	hydrolase activity
YDR006C	30528	1	transcription regulator activity
YPL003W	16787	0.97	hydrolase activity
YPL003W	5515	0.03	protein binding
YOL111C	16787	0.07	hydrolase activity
YOL111C	5515	0.93	protein binding
YMR023C	16787	0.12	hydrolase activity
YMR023C	30528	0.88	transcription regulator activity
YOL147C	16787	0.01	hydrolase activity
YOL147C	5515	0.99	protein binding
YLR315W	5515	1	protein binding
YKL021C	3723	1	RNA binding
YHR184W	16787	1	hydrolase activity
YIL149C	5198	1	structural molecule activity
YER038C	16787	0.92	hydrolase activity
YER038C	16740	0.08	transferase activity
YER167W	16740	1	transferase activity
YLR360W	16740	1	transferase activity
YAL034C	16787	1	hydrolase activity
YFR024C-A	5515	1	protein binding
YGR071C	16787	0.01	hydrolase activity
YGR071C	5515	0.99	protein binding
YNL308C	3723	1	RNA binding
YHR034C	3723	0.88	RNA binding
YHR034C	16787	0.12	hydrolase activity
YOR189W	16787	1	hydrolase activity
YHL038C	3723	1	RNA binding
YPR178W	3723	1	RNA binding
YKL091C	16787	0.62	hydrolase activity
YKL091C	16491	0.3	oxidoreductase activity
YKL091C	16740	0.08	transferase activity
YKL095W	3723	1	RNA binding
YCL031C	3723	1	RNA binding
YFR017C	16787	0.21	hydrolase activity
YFR017C	30528	0.02	transcription regulator activity
YFR017C	5515	0.76	protein binding
YFR017C	8233	0.01	peptidase activity
YKL093W	30528	1	transcription regulator activity
YPL132W	16787	1	hydrolase activity
YIL132C	16787	0.97	hydrolase activity
YIL132C	5215	0.02	transporter activity
YIL132C	3677	0.01	DNA binding
YDR078C	16787	0.97	hydrolase activity
YDR078C	5215	0.02	transporter activity
YDR078C	3677	0.01	DNA binding
YFR008W	16787	0.06	hydrolase activity
YFR008W	5515	0.94	protein binding
YKL075C	16787	0.97	hydrolase activity
YKL075C	30234	0.01	enzyme regulator activity
YKL075C	5515	0.02	protein binding
YHR033W	16787	1	hydrolase activity
YBR273C	5515	1	protein binding
YFR041C	16787	1	hydrolase activity
YOR017W	3723	1	RNA binding
YNR068C	5198	0.18	structural molecule activity
YNR068C	16787	0.08	hydrolase activity
YNR068C	5215	0.71	transporter activity
YNR068C	5515	0.03	protein binding
YMR025W	16787	1	hydrolase activity
YLL011W	3723	1	RNA binding
YML041C	16787	0.43	hydrolase activity
YML041C	16740	0.54	transferase activity
YML041C	3677	0.02	DNA binding
YML041C	5515	0.01	protein binding
YLR422W	3677	0.51	DNA binding
YLR422W	30528	0.49	transcription regulator activity
YLR003C	3723	1	RNA binding
YDR464W	3723	1	RNA binding
YDL186W	30234	1	enzyme regulator activity
YDL180W	16491	1	oxidoreductase activity
YGL036W	5198	0.09	structural molecule activity
YGL036W	16787	0.89	hydrolase activity
YGL036W	3677	0.02	DNA binding
YGL249W	3677	1	DNA binding
YOR294W	3723	1	RNA binding
YCR030C	5515	1	protein binding
YJR134C	16787	1	hydrolase activity
YGR021W	3723	0.82	RNA binding
YGR021W	16787	0.04	hydrolase activity
YGR021W	3677	0.05	DNA binding
YGR021W	16874	0.09	ligase activity
YJL057C	16740	0.08	transferase activity
YJL057C	4672	0.92	protein kinase activity
YER158C	16787	0.62	hydrolase activity
YER158C	16491	0.01	oxidoreductase activity
YER158C	5215	0.01	transporter activity
YER158C	16740	0.36	transferase activity
YIL016W	16787	0.74	hydrolase activity
YIL016W	5215	0.26	transporter activity
YDR276C	16787	0.73	hydrolase activity
YDR276C	5215	0.17	transporter activity
YDR276C	5515	0.1	protein binding
YNL273W	16787	0.96	hydrolase activity
YNL273W	3677	0.04	DNA binding
YGL045W	16787	0.01	hydrolase activity
YGL045W	30528	0.99	transcription regulator activity
YGL029W	3723	1	RNA binding
YCL036W	5515	1	protein binding
YBR301W	5198	0.99	structural molecule activity
YBR301W	3677	0.01	DNA binding
YDR522C	16787	0.9	hydrolase activity
YDR522C	16740	0.02	transferase activity
YDR522C	30528	0.02	transcription regulator activity
YDR522C	4672	0.06	protein kinase activity
YAL059W	3723	1	RNA binding
YDL117W	5515	1	protein binding
YML093W	3723	1	RNA binding
YHR158C	5515	1	protein binding
YNL263C	16787	1	hydrolase activity
YBL069W	16491	1	oxidoreductase activity
YKR036C	16787	0.99	hydrolase activity
YKR036C	16874	0.01	ligase activity
YPL213W	3723	1	RNA binding
YGL119W	16740	1	transferase activity
YMR131C	3723	1	RNA binding
YBL106C	5515	1	protein binding
YKR060W	3723	1	RNA binding
YEL043W	16787	0.69	hydrolase activity
YEL043W	5515	0.31	protein binding
YOR226C	16787	0.06	hydrolase activity
YOR226C	16491	0.93	oxidoreductase activity
YOR226C	5515	0.01	protein binding
YLR037C	5198	0.99	structural molecule activity
YLR037C	3677	0.01	DNA binding
YJR151C	5198	0.99	structural molecule activity
YJR151C	3677	0.01	DNA binding
YGR236C	16787	0.72	hydrolase activity
YGR236C	5515	0.28	protein binding
YPL014W	16787	0.62	hydrolase activity
YPL014W	16740	0.33	transferase activity
YPL014W	30234	0.05	enzyme regulator activity
YKR084C	5198	1	structural molecule activity
YDL223C	5515	1	protein binding
YMR038C	16787	1	hydrolase activity
YDL204W	16787	0.62	hydrolase activity
YDL204W	16491	0.3	oxidoreductase activity
YDL204W	16740	0.08	transferase activity
YHR079C-A	16787	0.12	hydrolase activity
YHR079C-A	3677	0.88	DNA binding
YER032W	5515	1	protein binding
YCR073W-A	16787	0.98	hydrolase activity
YCR073W-A	16740	0.02	transferase activity
YLR203C	5515	1	protein binding
YKL195W	5215	1	transporter activity
YOL062C	5515	1	protein binding
YLR084C	16787	1	hydrolase activity
YIL151C	16787	1	hydrolase activity
YKL210W	16787	1	hydrolase activity
YER074W-A	16787	1	hydrolase activity
YER002W	3723	1	RNA binding
YJL058C	5515	1	protein binding
YLL032C	16787	1	hydrolase activity
YBL051C	16787	1	hydrolase activity
YBR040W	16787	1	hydrolase activity
YGR033C	5215	1	transporter activity
YKL108W	30234	1	enzyme regulator activity
YCR082W	16787	0.92	hydrolase activity
YCR082W	16740	0.08	transferase activity
YKR091W	16787	1	hydrolase activity
YPL047W	30528	1	transcription regulator activity
YDL091C	16787	1	hydrolase activity
YJR089W	5515	1	protein binding
YGR081C	3723	1	RNA binding
YLR110C	5198	0.67	structural molecule activity
YLR110C	16787	0.32	hydrolase activity
YLR110C	16740	0.01	transferase activity
YCR059C	5198	0.33	structural molecule activity
YCR059C	16787	0.67	hydrolase activity
YGR268C	5515	1	protein binding
YDL203C	5515	1	protein binding
YKL099C	3723	1	RNA binding
YDR233C	16787	1	hydrolase activity
YIL096C	3723	1	RNA binding
YMR063W	16787	0.01	hydrolase activity
YMR063W	30528	0.99	transcription regulator activity
YCR089W	16787	1	hydrolase activity
YBR054W	16787	0.62	hydrolase activity
YBR054W	16491	0.1	oxidoreductase activity
YBR054W	5215	0.2	transporter activity
YBR054W	16740	0.08	transferase activity
YKR095W	16787	1	hydrolase activity
YOR301W	16787	1	hydrolase activity
YBR272C	3677	1	DNA binding
YGL053W	16787	1	hydrolase activity
YPL112C	16787	0.01	hydrolase activity
YPL112C	5515	0.99	protein binding
YLR324W	16787	0.01	hydrolase activity
YLR324W	5515	0.99	protein binding
YNL044W	16787	1	hydrolase activity
YKR092C	3723	1	RNA binding
YLL027W	16787	0.06	hydrolase activity
YLL027W	16491	0.93	oxidoreductase activity
YLL027W	5515	0.01	protein binding
YOR195W	5515	1	protein binding
YDL114W	16491	1	oxidoreductase activity
YDR068W	16787	1	hydrolase activity
YNL335W	16491	1	oxidoreductase activity
YKR071C	16787	1	hydrolase activity
YOR252W	3723	1	RNA binding
YGR272C	3723	1	RNA binding
YOR009W	5198	0.99	structural molecule activity
YOR009W	3677	0.01	DNA binding
YJL108C	16787	0.27	hydrolase activity
YJL108C	16491	0.58	oxidoreductase activity
YJL108C	5215	0.15	transporter activity
YOR133W	5198	1	structural molecule activity
YOR193W	16787	0.31	hydrolase activity
YOR193W	5515	0.69	protein binding
YMR282C	16787	1	hydrolase activity
YML067C	16787	0.84	hydrolase activity
YML067C	5215	0.16	transporter activity
YDL099W	16787	0.64	hydrolase activity
YDL099W	16740	0.04	transferase activity
YDL099W	5515	0.32	protein binding
YAL036C	3723	1	RNA binding
YBR052C	16787	0.62	hydrolase activity
YBR052C	16491	0.3	oxidoreductase activity
YBR052C	16740	0.08	transferase activity
YOL063C	16787	0.96	hydrolase activity
YOL063C	3677	0.04	DNA binding
YCR017C	16740	1	transferase activity
YLR309C	16787	1	hydrolase activity
YBR120C	16787	0.43	hydrolase activity
YBR120C	16491	0.03	oxidoreductase activity
YBR120C	16740	0.54	transferase activity
YML017W	16787	0.98	hydrolase activity
YML017W	16740	0.02	transferase activity
YLR085C	16787	0.43	hydrolase activity
YLR085C	16740	0.54	transferase activity
YLR085C	3677	0.02	DNA binding
YLR085C	5515	0.01	protein binding
YKL023W	3723	0.88	RNA binding
YKL023W	16787	0.12	hydrolase activity
YKL061W	16787	0.25	hydrolase activity
YKL061W	5515	0.75	protein binding
YMR233W	16787	0.66	hydrolase activity
YMR233W	3677	0.34	DNA binding
YGR283C	3723	1	RNA binding
YPL166W	16787	0.63	hydrolase activity
YPL166W	16740	0.04	transferase activity
YPL166W	5515	0.33	protein binding
YMR040W	16787	1	hydrolase activity
YMR204C	16787	0.01	hydrolase activity
YMR204C	5515	0.99	protein binding
YNL136W	16787	0.13	hydrolase activity
YNL136W	16740	0.87	transferase activity
YLR297W	16787	0.62	hydrolase activity
YLR297W	16491	0.3	oxidoreductase activity
YLR297W	16740	0.08	transferase activity
YFR048W	16787	1	hydrolase activity
YBR106W	5215	1	transporter activity
YDL176W	5198	0.02	structural molecule activity
YDL176W	16787	0.35	hydrolase activity
YDL176W	16491	0.03	oxidoreductase activity
YDL176W	5215	0.11	transporter activity
YDL176W	16779	0.01	nucleotidyltransferase activity
YDL176W	16740	0.01	transferase activity
YDL176W	3677	0.06	DNA binding
YDL176W	30528	0.05	transcription regulator activity
YDL176W	4672	0.01	protein kinase activity
YDL176W	3774	0.01	motor activity
YDL176W	16874	0.32	ligase activity
YDL176W	8289	0.01	lipid binding
YDL176W	30533	0.01	triplet codon-amino acid adaptor activity
YJR034W	16787	0.87	hydrolase activity
YJR034W	16491	0.05	oxidoreductase activity
YJR034W	16740	0.08	transferase activity
YGR198W	3723	0.88	RNA binding
YGR198W	16787	0.08	hydrolase activity
YGR198W	16740	0.04	transferase activity
YPR101W	3723	1	RNA binding
YGR046W	16787	1	hydrolase activity
YBL037W	5515	1	protein binding
YBR172C	16787	0.72	hydrolase activity
YBR172C	5515	0.28	protein binding
YFL046W	3723	1	RNA binding
YMR086W	16787	1	hydrolase activity
YBR214W	16787	0.98	hydrolase activity
YBR214W	16491	0.02	oxidoreductase activity
YHR053C	16787	0.27	hydrolase activity
YHR053C	16491	0.7	oxidoreductase activity
YHR053C	16740	0.03	transferase activity
YDR441C	16787	1	hydrolase activity
YLL040C	16787	1	hydrolase activity
YFR016C	5515	1	protein binding
YBR137W	16787	0.64	hydrolase activity
YBR137W	16491	0.3	oxidoreductase activity
YBR137W	16740	0.06	transferase activity
YJL149W	16874	1	ligase activity
YOL008W	16740	1	transferase activity
YOR042W	5515	1	protein binding
YDR049W	16787	1	hydrolase activity
YJL170C	16787	1	hydrolase activity
YDR200C	16787	0.06	hydrolase activity
YDR200C	5515	0.94	protein binding
YLR455W	3723	1	RNA binding
YJL144W	5198	1	structural molecule activity
YLL049W	5215	0.97	transporter activity
YLL049W	5515	0.03	protein binding
YJL048C	16491	1	oxidoreductase activity
YHR185C	16787	1	hydrolase activity
YGL221C	16740	1	transferase activity
YDR084C	5515	1	protein binding
Q0255	16787	0.57	hydrolase activity
Q0255	16491	0.21	oxidoreductase activity
Q0255	5215	0.18	transporter activity
Q0255	5515	0.04	protein binding
YMR316W	16787	1	hydrolase activity
YMR195W	16787	0.62	hydrolase activity
YMR195W	16491	0.3	oxidoreductase activity
YMR195W	16740	0.08	transferase activity
YGR058W	5515	1	protein binding
YNL201C	16787	1	hydrolase activity
YNL334C	16491	1	oxidoreductase activity
YAL019W	16787	1	hydrolase activity
YNL087W	16787	0.25	hydrolase activity
YNL087W	5515	0.75	protein binding
YEL044W	16787	1	hydrolase activity
YGR004W	16787	0.01	hydrolase activity
YGR004W	5515	0.99	protein binding
YBR168W	16787	0.01	hydrolase activity
YBR168W	5515	0.99	protein binding
YBR005W	16787	0.82	hydrolase activity
YBR005W	5215	0.18	transporter activity
YBL010C	3723	0.84	RNA binding
YBL010C	16787	0.16	hydrolase activity
YDR266C	3723	1	RNA binding
YER067W	16787	0.62	hydrolase activity
YER067W	16491	0.3	oxidoreductase activity
YER067W	16740	0.08	transferase activity
YOR247W	5198	0.63	structural molecule activity
YOR247W	16787	0.36	hydrolase activity
YOR247W	16740	0.01	transferase activity
YML023C	16787	1	hydrolase activity
YER033C	5198	0.33	structural molecule activity
YER033C	16787	0.36	hydrolase activity
YER033C	16740	0.31	transferase activity
YJL102W	5198	1	structural molecule activity
YDR482C	3723	1	RNA binding
YLR022C	3723	0.88	RNA binding
YLR022C	16787	0.12	hydrolase activity
YGR178C	5198	1	structural molecule activity
YJL146W	16787	0.9	hydrolase activity
YJL146W	16740	0.02	transferase activity
YJL146W	30528	0.02	transcription regulator activity
YJL146W	4672	0.06	protein kinase activity
YBL104C	3723	1	RNA binding
YDR163W	3723	1	RNA binding
YHL029C	16787	0.99	hydrolase activity
YHL029C	4721	0.01	phosphoprotein phosphatase activity
YLR426W	16491	1	oxidoreductase activity
YDR182W	5215	1	transporter activity
YAR068W	16787	0.41	hydrolase activity
YAR068W	5215	0.59	transporter activity
YAL028W	16787	1	hydrolase activity
YDR317W	3677	1	DNA binding
YGR054W	3723	1	RNA binding
YGL250W	16787	1	hydrolase activity
YGR230W	16787	0.02	hydrolase activity
YGR230W	5515	0.98	protein binding
YDR030C	16787	0.63	hydrolase activity
YDR030C	16491	0.29	oxidoreductase activity
YDR030C	16740	0.08	transferase activity
YDL053C	5198	1	structural molecule activity
YJR084W	3723	1	RNA binding
YDR516C	16787	0.62	hydrolase activity
YDR516C	16491	0.3	oxidoreductase activity
YDR516C	16740	0.08	transferase activity
YER058W	16787	0.87	hydrolase activity
YER058W	16491	0.05	oxidoreductase activity
YER058W	16740	0.08	transferase activity
YJR010C-A	5198	0.23	structural molecule activity
YJR010C-A	16787	0.08	hydrolase activity
YJR010C-A	5515	0.69	protein binding
YDR132C	16787	0.62	hydrolase activity
YDR132C	16740	0.08	transferase activity
YDR132C	3677	0.3	DNA binding
YFL058W	16787	0.09	hydrolase activity
YFL058W	5215	0.01	transporter activity
YFL058W	16740	0.2	transferase activity
YFL058W	5515	0.7	protein binding
YCR016W	3723	1	RNA binding
YBR238C	16787	1	hydrolase activity
YCR043C	16740	1	transferase activity
YGR147C	16740	1	transferase activity
YMR133W	16787	0.21	hydrolase activity
YMR133W	3677	0.35	DNA binding
YMR133W	5515	0.44	protein binding
YMR071C	16787	1	hydrolase activity
YIL049W	16787	1	hydrolase activity
YBL102W	16787	0.35	hydrolase activity
YBL102W	5515	0.65	protein binding
YJL066C	16787	0.62	hydrolase activity
YJL066C	16491	0.3	oxidoreductase activity
YJL066C	16740	0.08	transferase activity
YMR014W	3723	1	RNA binding
YML101C	5515	1	protein binding
YLR087C	16787	0.92	hydrolase activity
YLR087C	16740	0.08	transferase activity
YLR069C	5198	1	structural molecule activity
YLL029W	16787	1	hydrolase activity
YJR138W	5515	1	protein binding
YKL056C	5198	1	structural molecule activity
YER147C	16787	1	hydrolase activity
YJL162C	5515	1	protein binding
YLR327C	16787	0.62	hydrolase activity
YLR327C	16491	0.3	oxidoreductase activity
YLR327C	16740	0.08	transferase activity
YDR357C	16787	0.25	hydrolase activity
YDR357C	5515	0.75	protein binding
YKL054C	16787	1	hydrolase activity
YOL012C	16787	0.43	hydrolase activity
YOL012C	16740	0.54	transferase activity
YOL012C	3677	0.02	DNA binding
YOL012C	5515	0.01	protein binding
YKR011C	16787	1	hydrolase activity
YDR424C	16787	0.09	hydrolase activity
YDR424C	5515	0.91	protein binding
YLR242C	16740	1	transferase activity
YDL089W	16787	1	hydrolase activity
YHR204W	16787	1	hydrolase activity
YCR044C	5215	1	transporter activity
YPR080W	5198	1	structural molecule activity
YHR032W	16787	0.13	hydrolase activity
YHR032W	30234	0.87	enzyme regulator activity
YNL144C	16787	0.57	hydrolase activity
YNL144C	5215	0.38	transporter activity
YNL144C	16740	0.05	transferase activity
YLR187W	3723	0.03	RNA binding
YLR187W	16787	0.43	hydrolase activity
YLR187W	16740	0.54	transferase activity
YHR149C	16787	1	hydrolase activity
YAR075W	16787	0.63	hydrolase activity
YAR075W	16874	0.37	ligase activity
YLR199C	16787	1	hydrolase activity
YHL014C	16787	1	hydrolase activity
YHR122W	16787	0.07	hydrolase activity
YHR122W	5515	0.93	protein binding
YHR218W	4386	1	helicase activity
YCR076C	16787	1	hydrolase activity
YLR149C	16787	0.62	hydrolase activity
YLR149C	16491	0.3	oxidoreductase activity
YLR149C	16740	0.08	transferase activity
YGR210C	3723	1	RNA binding
YGR231C	16787	0.62	hydrolase activity
YGR231C	16491	0.3	oxidoreductase activity
YGR231C	16740	0.08	transferase activity
YGL117W	16787	0.15	hydrolase activity
YGL117W	16740	0.85	transferase activity
YIR036C	16787	0.62	hydrolase activity
YIR036C	16491	0.3	oxidoreductase activity
YIR036C	16740	0.08	transferase activity
YIR035C	16491	1	oxidoreductase activity
YJR097W	5515	1	protein binding
YDR391C	16787	0.62	hydrolase activity
YDR391C	16491	0.3	oxidoreductase activity
YDR391C	16740	0.08	transferase activity
YOR031W	16787	0.27	hydrolase activity
YOR031W	16491	0.7	oxidoreductase activity
YOR031W	16740	0.03	transferase activity
YNL300W	5198	0.14	structural molecule activity
YNL300W	16787	0.53	hydrolase activity
YNL300W	16740	0.33	transferase activity
YOR188W	5515	1	protein binding
YPR082C	3723	1	RNA binding
YPL211W	3723	1	RNA binding
YMR012W	5198	1	structural molecule activity
YPR066W	16787	1	hydrolase activity
YOR227W	16787	1	hydrolase activity
YMR219W	16787	1	hydrolase activity
YHL006C	16787	0.97	hydrolase activity
YHL006C	5215	0.02	transporter activity
YHL006C	3677	0.01	DNA binding
YMR251W-A	16787	0.62	hydrolase activity
YMR251W-A	16491	0.3	oxidoreductase activity
YMR251W-A	16740	0.08	transferase activity
YDR014W	5515	1	protein binding
YHR038W	5198	1	structural molecule activity
YKR013W	16787	1	hydrolase activity
YOR275C	16740	1	transferase activity
YJL099W	5515	1	protein binding
YER106W	16787	1	hydrolase activity
YNR051C	16787	1	hydrolase activity
YPL275W	5198	0.01	structural molecule activity
YPL275W	16787	0.72	hydrolase activity
YPL275W	16740	0.26	transferase activity
YPL275W	5515	0.01	protein binding
YOL114C	16787	0.52	hydrolase activity
YOL114C	5515	0.48	protein binding
YOL098C	16787	0.48	hydrolase activity
YOL098C	5515	0.52	protein binding
YNR004W	16787	0.17	hydrolase activity
YNR004W	5215	0.36	transporter activity
YNR004W	30234	0.18	enzyme regulator activity
YNR004W	16874	0.29	ligase activity
YNL115C	3723	0.88	RNA binding
YNL115C	16787	0.12	hydrolase activity
YNL108C	3723	0.88	RNA binding
YNL108C	16787	0.12	hydrolase activity
YNL086W	16787	0.25	hydrolase activity
YNL086W	5515	0.75	protein binding
YMR010W	16787	1	hydrolase activity
YLR419W	3723	0.57	RNA binding
YLR419W	16787	0.43	hydrolase activity
YLR125W	16787	0.63	hydrolase activity
YLR125W	16491	0.03	oxidoreductase activity
YLR125W	5215	0.01	transporter activity
YLR125W	3677	0.15	DNA binding
YLR125W	5515	0.18	protein binding
YLR082C	16787	0.84	hydrolase activity
YLR082C	16491	0.09	oxidoreductase activity
YLR082C	16740	0.07	transferase activity
YLL056C	16787	0.82	hydrolase activity
YLL056C	5215	0.18	transporter activity
YLL053C	5215	1	transporter activity
YKR015C	16787	1	hydrolase activity
YJR147W	30528	1	transcription regulator activity
YJR114W	16787	1	hydrolase activity
YJR061W	5515	1	protein binding
YJL122W	3723	1	RNA binding
YJL118W	3723	0.05	RNA binding
YJL118W	16740	0.95	transferase activity
YJL079C	16787	1	hydrolase activity
YJL078C	16787	1	hydrolase activity
YHR214W	16787	0.41	hydrolase activity
YHR214W	5215	0.59	transporter activity
YGR273C	16787	1	hydrolase activity
YGR251W	16740	1	transferase activity
YGR196C	3723	0.88	RNA binding
YGR196C	16787	0.08	hydrolase activity
YGR196C	16740	0.04	transferase activity
YGL258W	16787	0.74	hydrolase activity
YGL258W	16491	0.01	oxidoreductase activity
YGL258W	16740	0.01	transferase activity
YGL258W	3677	0.1	DNA binding
YGL258W	30528	0.14	transcription regulator activity
YGL140C	16787	0.17	hydrolase activity
YGL140C	5215	0.36	transporter activity
YGL140C	30234	0.18	enzyme regulator activity
YGL140C	16874	0.29	ligase activity
YFR011C	16787	0.21	hydrolase activity
YFR011C	30528	0.02	transcription regulator activity
YFR011C	5515	0.76	protein binding
YFR011C	8233	0.01	peptidase activity
YFR006W	16787	0.21	hydrolase activity
YFR006W	30528	0.02	transcription regulator activity
YFR006W	5515	0.76	protein binding
YFR006W	8233	0.01	peptidase activity
YFL012W	16787	0.21	hydrolase activity
YFL012W	30528	0.02	transcription regulator activity
YFL012W	5515	0.76	protein binding
YFL012W	8233	0.01	peptidase activity
YEL035C	3723	1	RNA binding
YDR501W	3677	0.12	DNA binding
YDR501W	30528	0.88	transcription regulator activity
YDR363W	16787	1	hydrolase activity
YDR032C	16787	0.62	hydrolase activity
YDR032C	16491	0.3	oxidoreductase activity
YDR032C	16740	0.08	transferase activity
YDL244W	16787	0.09	hydrolase activity
YDL244W	5215	0.01	transporter activity
YDL244W	16740	0.2	transferase activity
YDL244W	5515	0.7	protein binding
YDL222C	16787	0.62	hydrolase activity
YDL222C	16491	0.3	oxidoreductase activity
YDL222C	16740	0.08	transferase activity
YDL183C	16787	0.17	hydrolase activity
YDL183C	5215	0.36	transporter activity
YDL183C	30234	0.18	enzyme regulator activity
YDL183C	16874	0.29	ligase activity
YDL109C	16787	0.62	hydrolase activity
YDL109C	16491	0.3	oxidoreductase activity
YDL109C	16740	0.08	transferase activity
YDL063C	3723	1	RNA binding
YDL021W	16787	0.62	hydrolase activity
YDL021W	16491	0.3	oxidoreductase activity
YDL021W	16740	0.08	transferase activity
YDL018C	16787	0.62	hydrolase activity
YDL018C	16491	0.3	oxidoreductase activity
YDL018C	16740	0.08	transferase activity
YDL012C	16787	0.97	hydrolase activity
YDL012C	5515	0.03	protein binding
YBR255W	16787	0.63	hydrolase activity
YBR255W	16740	0.06	transferase activity
YBR255W	30234	0.31	enzyme regulator activity
YBR197C	30528	0.01	transcription regulator activity
YBR197C	5515	0.99	protein binding
YBR047W	16787	0.63	hydrolase activity
YBR047W	16491	0.03	oxidoreductase activity
YBR047W	5215	0.34	transporter activity
YBL049W	16787	0.79	hydrolase activity
YBL049W	16491	0.01	oxidoreductase activity
YBL049W	16740	0.01	transferase activity
YBL049W	16874	0.19	ligase activity
YAR023C	16787	0.98	hydrolase activity
YAR023C	16491	0.01	oxidoreductase activity
YAR023C	5215	0.01	transporter activity
YMR191W	16787	1	hydrolase activity
YGL143C	16740	1	transferase activity
YJL023C	16787	1	hydrolase activity
YMR152W	16787	0.62	hydrolase activity
YMR152W	16491	0.37	oxidoreductase activity
YMR152W	16740	0.01	transferase activity
YBR227C	16787	1	hydrolase activity
YIL170W	5215	1	transporter activity
YBR187W	3723	1	RNA binding
YDR179W-A	16787	1	hydrolase activity
YCR019W	16740	1	transferase activity
YML131W	16787	0.61	hydrolase activity
YML131W	16491	0.38	oxidoreductase activity
YML131W	16740	0.01	transferase activity
YIR003W	5515	1	protein binding
YGR197C	16787	0.82	hydrolase activity
YGR197C	5215	0.18	transporter activity
YFR043C	16787	0.94	hydrolase activity
YFR043C	5515	0.06	protein binding
YOR160W	5198	1	structural molecule activity
YGR031W	16787	1	hydrolase activity
YOR152C	16787	1	hydrolase activity
YNL119W	5198	1	structural molecule activity
YNL100W	16787	1	hydrolase activity
YML066C	5515	1	protein binding
YLR183C	3677	0.12	DNA binding
YLR183C	30528	0.88	transcription regulator activity
YLR152C	16787	0.84	hydrolase activity
YLR152C	16491	0.09	oxidoreductase activity
YLR152C	16740	0.07	transferase activity
YLR126C	16787	0.63	hydrolase activity
YLR126C	16491	0.03	oxidoreductase activity
YLR126C	5215	0.34	transporter activity
YHR045W	16787	0.63	hydrolase activity
YHR045W	16491	0.03	oxidoreductase activity
YHR045W	5215	0.34	transporter activity
YHR017W	16787	0.62	hydrolase activity
YHR017W	16491	0.3	oxidoreductase activity
YHR017W	16740	0.08	transferase activity
YGR187C	3723	1	RNA binding
YGL211W	5198	1	structural molecule activity
YGL138C	16787	0.7	hydrolase activity
YGL138C	16740	0.3	transferase activity
YFL010C	16787	0.21	hydrolase activity
YFL010C	30528	0.02	transcription regulator activity
YFL010C	5515	0.76	protein binding
YFL010C	8233	0.01	peptidase activity
YER037W	16787	0.92	hydrolase activity
YER037W	16740	0.08	transferase activity
YEL049W	16787	0.92	hydrolase activity
YEL049W	5215	0.06	transporter activity
YEL049W	16740	0.02	transferase activity
YCR104W	16787	0.92	hydrolase activity
YCR104W	5215	0.06	transporter activity
YCR104W	16740	0.02	transferase activity
YCR007C	16787	0.98	hydrolase activity
YCR007C	16491	0.01	oxidoreductase activity
YCR007C	5215	0.01	transporter activity
YBR203W	30528	0.01	transcription regulator activity
YBR203W	5515	0.99	protein binding
YBR162C	16787	1	hydrolase activity
YBR057C	16787	0.89	hydrolase activity
YBR057C	16740	0.03	transferase activity
YBR057C	3677	0.02	DNA binding
YBR057C	30234	0.06	enzyme regulator activity
YHR087W	16787	0.62	hydrolase activity
YHR087W	16491	0.3	oxidoreductase activity
YHR087W	16740	0.08	transferase activity
YCR004C	16787	0.62	hydrolase activity
YCR004C	16491	0.3	oxidoreductase activity
YCR004C	16740	0.08	transferase activity
YML117W	3723	1	RNA binding
YOL054W	5515	1	protein binding
YBL001C	16787	0.02	hydrolase activity
YBL001C	5215	0.57	transporter activity
YBL001C	5515	0.41	protein binding
YHR134W	16787	1	hydrolase activity
YIL136W	16787	0.62	hydrolase activity
YIL136W	16491	0.3	oxidoreductase activity
YIL136W	16740	0.08	transferase activity
YDR273W	5515	1	protein binding
YDL156W	3677	1	DNA binding
YDR070C	16787	0.62	hydrolase activity
YDR070C	16491	0.3	oxidoreductase activity
YDR070C	16740	0.08	transferase activity
YHR162W	16787	0.15	hydrolase activity
YHR162W	16740	0.85	transferase activity
YCR087C-A	3723	1	RNA binding
YML087C	16787	1	hydrolase activity
YKL082C	3723	1	RNA binding
YLR057W	16787	0.84	hydrolase activity
YLR057W	5515	0.16	protein binding
YGR144W	5198	0.99	structural molecule activity
YGR144W	16740	0.01	transferase activity
YPL180W	5515	1	protein binding
YOR148C	30528	1	transcription regulator activity
YNL187W	3723	1	RNA binding
YLR383W	16787	1	hydrolase activity
YKR019C	16787	1	hydrolase activity
YKL191W	5198	1	structural molecule activity
YJR055W	5515	1	protein binding
YJL123C	3723	0.05	RNA binding
YJL123C	16740	0.95	transferase activity
YJL083W	16787	1	hydrolase activity
YIL117C	16787	1	hydrolase activity
YHR139C	16787	0.9	hydrolase activity
YHR139C	16740	0.02	transferase activity
YHR139C	30528	0.02	transcription regulator activity
YHR139C	4672	0.06	protein kinase activity
YHR040W	16874	1	ligase activity
YDR414C	16787	0.82	hydrolase activity
YDR414C	5215	0.18	transporter activity
YBR157C	5515	1	protein binding
YGL079W	16787	0.25	hydrolase activity
YGL079W	5515	0.75	protein binding
YOR266W	5515	1	protein binding
YLR435W	3723	1	RNA binding
YOR307C	5515	1	protein binding
YER004W	16787	0.62	hydrolase activity
YER004W	16491	0.3	oxidoreductase activity
YER004W	16740	0.08	transferase activity
YGL060W	5515	1	protein binding
YIL108W	16787	0.92	hydrolase activity
YIL108W	5215	0.01	transporter activity
YIL108W	16740	0.02	transferase activity
YIL108W	5515	0.05	protein binding
YDL146W	5515	1	protein binding
YDR446W	16787	1	hydrolase activity
YEL076C	4386	1	helicase activity
YNL245C	3723	1	RNA binding
YPL163C	5198	0.47	structural molecule activity
YPL163C	16787	0.53	hydrolase activity
YGL002W	16787	0.84	hydrolase activity
YGL002W	5215	0.16	transporter activity
YBR222C	16740	1	transferase activity
YNL111C	16491	1	oxidoreductase activity
YKR102W	16787	0.59	hydrolase activity
YKR102W	30528	0.41	transcription regulator activity
YJL217W	16787	0.62	hydrolase activity
YJL217W	16491	0.3	oxidoreductase activity
YJL217W	16740	0.08	transferase activity
YHR103W	16787	0.87	hydrolase activity
YHR103W	16740	0.03	transferase activity
YHR103W	5515	0.1	protein binding
YHL048W	16787	0.32	hydrolase activity
YHL048W	5215	0.36	transporter activity
YHL048W	16740	0.32	transferase activity
YNL259C	5215	1	transporter activity
YGR201C	16491	0.58	oxidoreductase activity
YGR201C	30528	0.18	transcription regulator activity
YGR201C	5515	0.21	protein binding
YGR201C	8289	0.03	lipid binding
YKR030W	16787	1	hydrolase activity
YJL201W	16787	1	hydrolase activity
YAR020C	16787	0.83	hydrolase activity
YAR020C	5215	0.09	transporter activity
YAR020C	16740	0.04	transferase activity
YAR020C	5515	0.04	protein binding
YPR112C	3723	1	RNA binding
YDL133W	3723	0.48	RNA binding
YDL133W	16787	0.16	hydrolase activity
YDL133W	5215	0.02	transporter activity
YDL133W	16740	0.27	transferase activity
YDL133W	30528	0.06	transcription regulator activity
YDL133W	16874	0.01	ligase activity
YOR104W	16787	1	hydrolase activity
YOR010C	5198	0.99	structural molecule activity
YOR010C	3677	0.01	DNA binding
YOL154W	16787	0.41	hydrolase activity
YOL154W	5215	0.59	transporter activity
YJR118C	16740	1	transferase activity
YMR052W	16787	0.06	hydrolase activity
YMR052W	5515	0.94	protein binding
YLR376C	16787	0.97	hydrolase activity
YLR376C	5215	0.02	transporter activity
YLR376C	3677	0.01	DNA binding
YML029W	5515	1	protein binding
YJL174W	16787	0.93	hydrolase activity
YJL174W	5215	0.01	transporter activity
YJL174W	16740	0.06	transferase activity
YGL110C	5515	1	protein binding
YJR136C	5198	0.78	structural molecule activity
YJR136C	3723	0.15	RNA binding
YJR136C	16491	0.01	oxidoreductase activity
YJR136C	16740	0.01	transferase activity
YJR136C	3774	0.01	motor activity
YJR136C	4386	0.01	helicase activity
YJR136C	45182	0.02	translation regulator activity
YJR136C	30533	0.01	triplet codon-amino acid adaptor activity
YNL294C	16787	0.01	hydrolase activity
YNL294C	30528	0.99	transcription regulator activity
YNL094W	5515	1	protein binding
YDR439W	16787	1	hydrolase activity
YOL101C	16787	0.48	hydrolase activity
YOL101C	5515	0.52	protein binding
YHL043W	5515	1	protein binding
YDL139C	16491	1	oxidoreductase activity
YER079W	16787	0.62	hydrolase activity
YER079W	16491	0.3	oxidoreductase activity
YER079W	16740	0.08	transferase activity
YGL056C	16787	0.98	hydrolase activity
YGL056C	16491	0.02	oxidoreductase activity
YLR091W	16787	1	hydrolase activity
YLL033W	16787	1	hydrolase activity
YDR532C	16787	0.96	hydrolase activity
YDR532C	3677	0.04	DNA binding
YDR065W	16787	1	hydrolase activity
YNL035C	3723	1	RNA binding
YER150W	16787	0.62	hydrolase activity
YER150W	16491	0.3	oxidoreductase activity
YER150W	16740	0.08	transferase activity
YEL076C-A	4386	1	helicase activity
YDR197W	16787	0.43	hydrolase activity
YDR197W	16491	0.03	oxidoreductase activity
YDR197W	16740	0.54	transferase activity
YDL057W	16787	0.97	hydrolase activity
YDL057W	5515	0.03	protein binding
YMR074C	5198	1	structural molecule activity
YMR029C	16787	0.06	hydrolase activity
YMR029C	5515	0.94	protein binding
YKL050C	5198	0.02	structural molecule activity
YKL050C	16787	0.35	hydrolase activity
YKL050C	5215	0.01	transporter activity
YKL050C	16740	0.01	transferase activity
YKL050C	3677	0.03	DNA binding
YKL050C	5515	0.58	protein binding
YGL004C	16787	1	hydrolase activity
YDR314C	16787	0.62	hydrolase activity
YDR314C	5515	0.38	protein binding
YOR161C	16787	0.76	hydrolase activity
YOR161C	16491	0.15	oxidoreductase activity
YOR161C	16740	0.09	transferase activity
YNL237W	16787	0.64	hydrolase activity
YNL237W	16491	0.03	oxidoreductase activity
YNL237W	5215	0.33	transporter activity
YMR065W	16787	1	hydrolase activity
YNL336W	5215	0.54	transporter activity
YNL336W	30528	0.01	transcription regulator activity
YNL336W	5515	0.45	protein binding
YPL135W	16787	0.06	hydrolase activity
YPL135W	16491	0.93	oxidoreductase activity
YPL135W	5515	0.01	protein binding
YMR090W	16787	0.81	hydrolase activity
YMR090W	16491	0.16	oxidoreductase activity
YMR090W	16740	0.03	transferase activity
YMR160W	16787	0.97	hydrolase activity
YMR160W	5215	0.01	transporter activity
YMR160W	16740	0.02	transferase activity
YIL007C	16787	1	hydrolase activity
YLR462W	4386	1	helicase activity
YMR295C	16787	0.1	hydrolase activity
YMR295C	16491	0.01	oxidoreductase activity
YMR295C	16779	0.01	nucleotidyltransferase activity
YMR295C	16740	0.1	transferase activity
YMR295C	3677	0.31	DNA binding
YMR295C	30528	0.24	transcription regulator activity
YMR295C	30234	0.1	enzyme regulator activity
YMR295C	4672	0.05	protein kinase activity
YMR295C	8289	0.01	lipid binding
YMR295C	8233	0.06	peptidase activity
YMR295C	4386	0.01	helicase activity
YMR030W	16787	0.63	hydrolase activity
YMR030W	16491	0.03	oxidoreductase activity
YMR030W	3677	0.15	DNA binding
YMR030W	30528	0.19	transcription regulator activity
YLR356W	16787	0.62	hydrolase activity
YLR356W	16491	0.3	oxidoreductase activity
YLR356W	16740	0.08	transferase activity
YJR024C	16787	1	hydrolase activity
YER115C	16787	1	hydrolase activity
YEL048C	16787	0.12	hydrolase activity
YEL048C	30234	0.88	enzyme regulator activity
YGL126W	16787	0.15	hydrolase activity
YGL126W	30528	0.85	transcription regulator activity
YLL009C	5198	0.7	structural molecule activity
YLL009C	16491	0.3	oxidoreductase activity
YHR116W	16787	0.62	hydrolase activity
YHR116W	16491	0.3	oxidoreductase activity
YHR116W	16740	0.08	transferase activity
YIL087C	16787	0.62	hydrolase activity
YIL087C	16491	0.3	oxidoreductase activity
YIL087C	16740	0.08	transferase activity
YOR285W	16787	0.62	hydrolase activity
YOR285W	16491	0.3	oxidoreductase activity
YOR285W	16740	0.08	transferase activity
YML125C	16787	1	hydrolase activity
YJR083C	5515	1	protein binding
YJL185C	16787	0.01	hydrolase activity
YJL185C	5515	0.99	protein binding
YIR016W	16740	1	transferase activity
YHL018W	16787	0.1	hydrolase activity
YHL018W	5215	0.42	transporter activity
YHL018W	16740	0.48	transferase activity
YDL237W	16787	0.62	hydrolase activity
YDL237W	16491	0.3	oxidoreductase activity
YDL237W	16740	0.08	transferase activity
YCL056C	16787	1	hydrolase activity
YBR284W	5198	1	structural molecule activity
YBL081W	3723	1	RNA binding
YGR017W	3677	1	DNA binding
YBR242W	3723	1	RNA binding
YLR016C	16787	0.03	hydrolase activity
YLR016C	5515	0.93	protein binding
YLR016C	4672	0.04	protein kinase activity
YDR403W	16740	0.02	transferase activity
YDR403W	30528	0.98	transcription regulator activity
YDR249C	16787	0.1	hydrolase activity
YDR249C	5515	0.9	protein binding
YLR408C	16787	0.25	hydrolase activity
YLR408C	5515	0.75	protein binding
YLR031W	3723	0.19	RNA binding
YLR031W	16787	0.23	hydrolase activity
YLR031W	5215	0.56	transporter activity
YLR031W	8233	0.02	peptidase activity
YHL046C	16787	0.97	hydrolase activity
YHL046C	5215	0.01	transporter activity
YHL046C	16740	0.02	transferase activity
YNL200C	16787	0.62	hydrolase activity
YNL200C	16491	0.3	oxidoreductase activity
YNL200C	16740	0.08	transferase activity
YJL059W	16787	0.63	hydrolase activity
YJL059W	5215	0.37	transporter activity
YDR504C	16787	0.91	hydrolase activity
YDR504C	16740	0.09	transferase activity
YBR056W	16787	0.62	hydrolase activity
YBR056W	16491	0.3	oxidoreductase activity
YBR056W	16740	0.08	transferase activity
YLR211C	5198	0.03	structural molecule activity
YLR211C	3723	0.24	RNA binding
YLR211C	16787	0.57	hydrolase activity
YLR211C	16491	0.09	oxidoreductase activity
YLR211C	16740	0.07	transferase activity
YMR253C	5515	1	protein binding
YNL042W	16787	0.97	hydrolase activity
YNL042W	5215	0.01	transporter activity
YNL042W	16740	0.02	transferase activity
YBL111C	4386	1	helicase activity
YOR383C	5215	1	transporter activity
YOR115C	30234	1	enzyme regulator activity
YLR042C	30528	1	transcription regulator activity
YEL062W	5198	0.04	structural molecule activity
YEL062W	16787	0.43	hydrolase activity
YEL062W	16740	0.29	transferase activity
YEL062W	3677	0.03	DNA binding
YEL062W	5515	0.21	protein binding
YOL146W	16787	0.94	hydrolase activity
YOL146W	3677	0.05	DNA binding
YOL146W	5515	0.01	protein binding
YCR101C	16787	0.82	hydrolase activity
YCR101C	5215	0.18	transporter activity
YLR457C	5515	1	protein binding
YKR046C	16787	0.62	hydrolase activity
YKR046C	16491	0.3	oxidoreductase activity
YKR046C	16740	0.08	transferase activity
YAL044W-A	16491	0.96	oxidoreductase activity
YAL044W-A	16740	0.04	transferase activity
YDR124W	5198	1	structural molecule activity
YBR053C	16787	0.62	hydrolase activity
YBR053C	16491	0.3	oxidoreductase activity
YBR053C	16740	0.08	transferase activity
YAR066W	16787	1	hydrolase activity
YJL151C	16787	0.62	hydrolase activity
YJL151C	5515	0.38	protein binding
YDR125C	16787	0.92	hydrolase activity
YDR125C	16740	0.08	transferase activity
YPR048W	16787	1	hydrolase activity
YEL075C	4386	1	helicase activity
YDR511W	16491	1	oxidoreductase activity
YML034W	16787	1	hydrolase activity
YDR512C	16787	0.58	hydrolase activity
YDR512C	16491	0.02	oxidoreductase activity
YDR512C	16740	0.4	transferase activity
YLR460C	16491	1	oxidoreductase activity
YHR059W	5198	1	structural molecule activity
YOR008C-A	5515	1	protein binding
YOL014W	5515	1	protein binding
YMR027W	16787	1	hydrolase activity
YIL091C	3723	1	RNA binding
YDR366C	5515	1	protein binding
YMR222C	5198	0.25	structural molecule activity
YMR222C	30528	0.41	transcription regulator activity
YMR222C	5515	0.34	protein binding
YHR154W	16787	1	hydrolase activity
YNL091W	16787	0.97	hydrolase activity
YNL091W	30234	0.01	enzyme regulator activity
YNL091W	5515	0.02	protein binding
YDR346C	3723	1	RNA binding
YGR008C	16787	0.62	hydrolase activity
YGR008C	16491	0.3	oxidoreductase activity
YGR008C	16740	0.08	transferase activity
YOL052C-A	16787	0.62	hydrolase activity
YOL052C-A	16491	0.3	oxidoreductase activity
YOL052C-A	16740	0.08	transferase activity
YDR350C	16787	1	hydrolase activity
YLR021W	5198	0.02	structural molecule activity
YLR021W	3723	0.01	RNA binding
YLR021W	16787	0.01	hydrolase activity
YLR021W	16491	0.14	oxidoreductase activity
YLR021W	16740	0.26	transferase activity
YLR021W	3677	0.19	DNA binding
YLR021W	30528	0.37	transcription regulator activity
YJL223C	16787	0.92	hydrolase activity
YJL223C	5215	0.06	transporter activity
YJL223C	16740	0.02	transferase activity
YLL035W	3723	1	RNA binding
YFL065C	4386	1	helicase activity
YDR003W	16787	0.82	hydrolase activity
YDR003W	5215	0.18	transporter activity
YMR003W	16787	0.43	hydrolase activity
YMR003W	16740	0.56	transferase activity
YMR003W	5515	0.01	protein binding
YLR238W	16787	0.06	hydrolase activity
YLR238W	5515	0.94	protein binding
YLR168C	5198	0.95	structural molecule activity
YLR168C	3723	0.05	RNA binding
YJR011C	16787	0.97	hydrolase activity
YJR011C	5215	0.01	transporter activity
YJR011C	5515	0.02	protein binding
YGL107C	16787	1	hydrolase activity
YDL104C	16787	0.83	hydrolase activity
YDL104C	5215	0.12	transporter activity
YDL104C	16740	0.01	transferase activity
YDL104C	5515	0.04	protein binding
YNL242W	16787	1	hydrolase activity
YOL083W	16787	0.62	hydrolase activity
YOL083W	16491	0.3	oxidoreductase activity
YOL083W	16740	0.08	transferase activity
YFL042C	16787	0.66	hydrolase activity
YFL042C	16491	0.29	oxidoreductase activity
YFL042C	16740	0.05	transferase activity
YGL219C	16787	0.62	hydrolase activity
YGL219C	16491	0.3	oxidoreductase activity
YGL219C	16740	0.08	transferase activity
YOL007C	16787	1	hydrolase activity
YMR118C	16740	1	transferase activity
YKR074W	5198	0.22	structural molecule activity
YKR074W	16787	0.62	hydrolase activity
YKR074W	16491	0.09	oxidoreductase activity
YKR074W	16740	0.07	transferase activity
YGL263W	16787	0.95	hydrolase activity
YGL263W	16740	0.01	transferase activity
YGL263W	3677	0.01	DNA binding
YGL263W	5515	0.03	protein binding
YHR198C	5515	1	protein binding
YKR035W-A	16787	1	hydrolase activity
YHR078W	16787	1	hydrolase activity
YHL017W	16787	1	hydrolase activity
YDR119W	16787	1	hydrolase activity
YKR088C	16787	0.62	hydrolase activity
YKR088C	16740	0.03	transferase activity
YKR088C	5515	0.35	protein binding
YGR089W	16787	0.69	hydrolase activity
YGR089W	5515	0.31	protein binding
YJL055W	16740	1	transferase activity
YNL305C	16787	0.62	hydrolase activity
YNL305C	16491	0.3	oxidoreductase activity
YNL305C	16740	0.08	transferase activity
YMR064W	16787	1	hydrolase activity
YOR131C	5198	0.04	structural molecule activity
YOR131C	3723	0.04	RNA binding
YOR131C	16787	0.06	hydrolase activity
YOR131C	16491	0.04	oxidoreductase activity
YOR131C	5215	0.06	transporter activity
YOR131C	16779	0.07	nucleotidyltransferase activity
YOR131C	16740	0.03	transferase activity
YOR131C	3677	0.04	DNA binding
YOR131C	30528	0.04	transcription regulator activity
YOR131C	30234	0.04	enzyme regulator activity
YOR131C	5515	0.02	protein binding
YOR131C	4721	0.05	phosphoprotein phosphatase activity
YOR131C	16829	0.07	lyase activity
YOR131C	4672	0.06	protein kinase activity
YOR131C	3774	0.04	motor activity
YOR131C	16874	0.04	ligase activity
YOR131C	4871	0.04	signal transducer activity
YOR131C	8289	0.06	lipid binding
YOR131C	8233	0.01	peptidase activity
YOR131C	4386	0.04	helicase activity
YOR131C	16853	0.05	isomerase activity
YOR131C	45182	0.04	translation regulator activity
YOR131C	30533	0.02	triplet codon-amino acid adaptor activity
YBR230C	16787	0.62	hydrolase activity
YBR230C	16491	0.3	oxidoreductase activity
YBR230C	16740	0.08	transferase activity
YIL171W	5215	1	transporter activity
YMR098C	5198	1	structural molecule activity
YPL162C	3723	0.38	RNA binding
YPL162C	16787	0.62	hydrolase activity
YLR241W	16787	0.72	hydrolase activity
YLR241W	5215	0.1	transporter activity
YLR241W	5515	0.18	protein binding
YLR083C	3723	0.65	RNA binding
YLR083C	16787	0.35	hydrolase activity
YLR272C	16787	1	hydrolase activity
YDR393W	5515	1	protein binding
YEL023C	16787	1	hydrolase activity
YCR061W	16787	0.62	hydrolase activity
YCR061W	16491	0.3	oxidoreductase activity
YCR061W	16740	0.08	transferase activity
YNL255C	3723	1	RNA binding
YNL194C	16787	0.62	hydrolase activity
YNL194C	16491	0.3	oxidoreductase activity
YNL194C	16740	0.08	transferase activity
YOR007C	16787	1	hydrolase activity
YAR028W	5215	1	transporter activity
YGL220W	16787	1	hydrolase activity
YER039C	16787	0.92	hydrolase activity
YER039C	5215	0.06	transporter activity
YER039C	16740	0.02	transferase activity
YAR010C	5198	1	structural molecule activity
YML129C	16491	0.05	oxidoreductase activity
YML129C	5515	0.95	protein binding
YAR027W	5215	1	transporter activity
YOL109W	5198	1	structural molecule activity
YCL045C	5515	1	protein binding
YNL095C	3723	1	RNA binding
YFL064C	4386	1	helicase activity
YNR065C	5515	1	protein binding
YHL042W	16787	0.13	hydrolase activity
YHL042W	5215	0.87	transporter activity
YMR111C	16787	1	hydrolase activity
YCR100C	16787	0.82	hydrolase activity
YCR100C	5215	0.18	transporter activity
YLL023C	16787	0.82	hydrolase activity
YLL023C	5215	0.18	transporter activity
YFL062W	16787	0.41	hydrolase activity
YFL062W	5215	0.59	transporter activity
YLR225C	16787	0.62	hydrolase activity
YLR225C	16491	0.3	oxidoreductase activity
YLR225C	16740	0.08	transferase activity
YHR022C	16787	1	hydrolase activity
YDR506C	16787	0.62	hydrolase activity
YDR506C	16491	0.3	oxidoreductase activity
YDR506C	16740	0.08	transferase activity
YOR313C	30528	0.98	transcription regulator activity
YOR313C	5515	0.02	protein binding
YMR081C	30528	1	transcription regulator activity
YLL005C	16491	1	oxidoreductase activity
YGR295C	5215	0.55	transporter activity
YGR295C	16740	0.45	transferase activity
YKL151C	16787	0.62	hydrolase activity
YKL151C	16491	0.3	oxidoreductase activity
YKL151C	16740	0.08	transferase activity
YOR355W	16787	1	hydrolase activity
YOR164C	16787	0.69	hydrolase activity
YOR164C	5515	0.31	protein binding
YNL279W	16787	1	hydrolase activity
YMR181C	16787	1	hydrolase activity
YMR102C	5515	1	protein binding
YLR312C	5515	1	protein binding
YLR049C	16787	0.74	hydrolase activity
YLR049C	16740	0.26	transferase activity
YJR056C	16787	1	hydrolase activity
YIL001W	3723	0.86	RNA binding
YIL001W	5515	0.14	protein binding
YGR294W	16787	0.1	hydrolase activity
YGR294W	5215	0.42	transporter activity
YGR294W	16740	0.48	transferase activity
YGR213C	16787	1	hydrolase activity
YGR117C	16787	1	hydrolase activity
YGL230C	16787	0.22	hydrolase activity
YGL230C	16491	0.06	oxidoreductase activity
YGL230C	16740	0.21	transferase activity
YGL230C	30528	0.51	transcription regulator activity
YFR042W	16787	1	hydrolase activity
YDR348C	16787	0.1	hydrolase activity
YDR348C	16491	0.01	oxidoreductase activity
YDR348C	16779	0.01	nucleotidyltransferase activity
YDR348C	16740	0.1	transferase activity
YDR348C	3677	0.31	DNA binding
YDR348C	30528	0.24	transcription regulator activity
YDR348C	30234	0.1	enzyme regulator activity
YDR348C	4672	0.05	protein kinase activity
YDR348C	8289	0.01	lipid binding
YDR348C	8233	0.06	peptidase activity
YDR348C	4386	0.01	helicase activity
YDR206W	16787	0.91	hydrolase activity
YDR206W	16740	0.03	transferase activity
YDR206W	30234	0.06	enzyme regulator activity
YDR128W	3723	0.43	RNA binding
YDR128W	16787	0.2	hydrolase activity
YDR128W	16491	0.17	oxidoreductase activity
YDR128W	16740	0.2	transferase activity
YDL144C	3723	1	RNA binding
YDL110C	16787	0.62	hydrolase activity
YDL110C	16491	0.3	oxidoreductase activity
YDL110C	16740	0.08	transferase activity
YDL001W	3723	0.48	RNA binding
YDL001W	16787	0.16	hydrolase activity
YDL001W	5215	0.02	transporter activity
YDL001W	16740	0.27	transferase activity
YDL001W	30528	0.06	transcription regulator activity
YDL001W	16874	0.01	ligase activity
YAL049C	5515	1	protein binding
YPL192C	16787	1	hydrolase activity
YDL206W	16787	0.01	hydrolase activity
YDL206W	5515	0.99	protein binding
YJR008W	16787	0.62	hydrolase activity
YJR008W	16491	0.3	oxidoreductase activity
YJR008W	16740	0.08	transferase activity
YGL261C	16787	0.92	hydrolase activity
YGL261C	5215	0.06	transporter activity
YGL261C	16740	0.02	transferase activity
YMR107W	16787	0.62	hydrolase activity
YMR107W	16491	0.3	oxidoreductase activity
YMR107W	16740	0.08	transferase activity
YMR237W	5515	1	protein binding
YLR064W	5515	1	protein binding
YAL018C	5215	1	transporter activity
YDR525W-A	16787	0.62	hydrolase activity
YDR525W-A	16491	0.3	oxidoreductase activity
YDR525W-A	16740	0.08	transferase activity
YBR076W	16787	0.42	hydrolase activity
YBR076W	16740	0.58	transferase activity
YER124C	16787	1	hydrolase activity
YJL082W	16787	0.06	hydrolase activity
YJL082W	5515	0.94	protein binding
YFL020C	16787	0.91	hydrolase activity
YFL020C	5215	0.08	transporter activity
YFL020C	16740	0.01	transferase activity
YCL047C	3723	0.84	RNA binding
YCL047C	16787	0.16	hydrolase activity
YER077C	3723	1	RNA binding
YDR107C	16787	0.99	hydrolase activity
YDR107C	5215	0.01	transporter activity
YJL222W	5515	1	protein binding
YOR026W	5515	1	protein binding
YPR002W	16491	1	oxidoreductase activity
YJL161W	16787	0.62	hydrolase activity
YJL161W	16491	0.3	oxidoreductase activity
YJL161W	16740	0.08	transferase activity
YOL153C	16787	0.87	hydrolase activity
YOL153C	16491	0.04	oxidoreductase activity
YOL153C	5215	0.01	transporter activity
YOL153C	16740	0.08	transferase activity
YMR259C	3723	1	RNA binding
YLR159W	16787	0.92	hydrolase activity
YLR159W	5215	0.06	transporter activity
YLR159W	16740	0.02	transferase activity
YPR079W	16787	0.62	hydrolase activity
YPR079W	16491	0.3	oxidoreductase activity
YPR079W	16740	0.08	transferase activity
YBL086C	16787	0.95	hydrolase activity
YBL086C	5215	0.01	transporter activity
YBL086C	16740	0.04	transferase activity
YGR271C-A	3723	1	RNA binding
YCL038C	16787	0.62	hydrolase activity
YCL038C	16491	0.1	oxidoreductase activity
YCL038C	5215	0.2	transporter activity
YCL038C	16740	0.08	transferase activity
YPL269W	5515	1	protein binding
YHR140W	16787	0.76	hydrolase activity
YHR140W	5215	0.2	transporter activity
YHR140W	16740	0.04	transferase activity
YER156C	5198	1	structural molecule activity
YER189W	4386	1	helicase activity
YDR161W	5515	1	protein binding
YDR055W	16787	0.62	hydrolase activity
YDR055W	4871	0.38	signal transducer activity
YGL081W	16787	0.06	hydrolase activity
YGL081W	5515	0.94	protein binding
YBL112C	4386	1	helicase activity
YHR110W	16787	0.84	hydrolase activity
YHR110W	5215	0.16	transporter activity
YGR173W	3723	1	RNA binding
YOR284W	5515	1	protein binding
YER137C	16787	1	hydrolase activity
YDL130W-A	16787	1	hydrolase activity
YIL040W	5515	1	protein binding
YJR122W	16787	0.76	hydrolase activity
YJR122W	16491	0.15	oxidoreductase activity
YJR122W	16740	0.08	transferase activity
YJR122W	5515	0.01	protein binding
YHR029C	16787	0.67	hydrolase activity
YHR029C	16491	0.27	oxidoreductase activity
YHR029C	16740	0.06	transferase activity
YPR189W	3723	0.88	RNA binding
YPR189W	16787	0.12	hydrolase activity
YMR232W	5515	1	protein binding
YOR004W	3723	1	RNA binding
YBR285W	16787	0.62	hydrolase activity
YBR285W	16491	0.3	oxidoreductase activity
YBR285W	16740	0.08	transferase activity
YFL018W-A	3723	1	RNA binding
YFL006W	16787	1	hydrolase activity
YIL176C	16787	0.92	hydrolase activity
YIL176C	5215	0.06	transporter activity
YIL176C	16740	0.02	transferase activity
YCR058C	3723	1	RNA binding
YCR099C	16787	0.82	hydrolase activity
YCR099C	5215	0.18	transporter activity
YLR265C	3677	1	DNA binding
YHR219W	4386	1	helicase activity
YLR177W	16787	0.87	hydrolase activity
YLR177W	16491	0.05	oxidoreductase activity
YLR177W	16740	0.08	transferase activity
YLR132C	16787	0.02	hydrolase activity
YLR132C	5515	0.98	protein binding
YOR144C	16787	1	hydrolase activity
YML083C	30528	1	transcription regulator activity
YMR084W	16787	0.62	hydrolase activity
YMR084W	16491	0.3	oxidoreductase activity
YMR084W	16740	0.08	transferase activity
YOL161C	16787	0.93	hydrolase activity
YOL161C	5215	0.05	transporter activity
YOL161C	16740	0.02	transferase activity
YOR016C	16787	0.76	hydrolase activity
YOR016C	5215	0.24	transporter activity
YOL070C	5198	0.07	structural molecule activity
YOL070C	16787	0.82	hydrolase activity
YOL070C	16740	0.02	transferase activity
YOL070C	5515	0.06	protein binding
YOL070C	4672	0.03	protein kinase activity
YMR262W	16787	0.62	hydrolase activity
YMR262W	16491	0.3	oxidoreductase activity
YMR262W	16740	0.08	transferase activity
YDR542W	16787	0.9	hydrolase activity
YDR542W	5215	0.07	transporter activity
YDR542W	16740	0.02	transferase activity
YDR542W	5515	0.01	protein binding
YFL066C	4386	1	helicase activity
YJR015W	16787	0.83	hydrolase activity
YJR015W	5215	0.12	transporter activity
YJR015W	16740	0.01	transferase activity
YJR015W	5515	0.04	protein binding
YLR464W	4386	1	helicase activity
YHR003C	16787	0.62	hydrolase activity
YHR003C	16491	0.38	oxidoreductase activity
YPR203W	4386	1	helicase activity
YPL170W	16787	1	hydrolase activity
YHL049C	4386	1	helicase activity
YHR039C-B	16787	1	hydrolase activity
YBR162W-A	16787	0.83	hydrolase activity
YBR162W-A	5215	0.01	transporter activity
YBR162W-A	5515	0.16	protein binding
YDR307W	16787	0.8	hydrolase activity
YDR307W	5215	0.2	transporter activity
YOR091W	3723	1	RNA binding
YPL201C	16787	1	hydrolase activity
YLR046C	16787	0.97	hydrolase activity
YLR046C	5215	0.02	transporter activity
YLR046C	3677	0.01	DNA binding
YIL168W	5215	1	transporter activity
[truncated: 1,447 more rows]
